# Supplementary material for: mGluR7 allosteric modulator AMN082 corrects protein synthesis and pathological phenotypes in FXS
Source: EMBO Mol Med. 2024 Feb 19;16(3):5. doi: 10.1038/s44321-024-00038-w (PMC10940663; doi:10.1038/s44321-024-00038-w)
Supplement: Supplementary file 1 — Source Data Fig. 1 [file 44321_2024_38_MOESM1_ESM.zip]

Archive with 37 entries (27 files):
- Figure 1 Source Data/1A/
- Figure 1 Source Data/1A/mGluR7a_fmr1ko_CA3.tif
- Figure 1 Source Data/1A/mGluR7a_fmr1ko_DG.tif
- Figure 1 Source Data/1A/mglur7a_mGluR7a_fmr1ko_CA1.tif
- Figure 1 Source Data/1A/mGluR7a_mGluR7KO_CA1.tif
- Figure 1 Source Data/1A/mGluR7a_mGluR7KO_CA3.tif
- Figure 1 Source Data/1A/mGluR7a_mGluR7KO_DG.tif
- Figure 1 Source Data/1A/mGluR7a_WT_CA1.tif
- Figure 1 Source Data/1A/mGluR7a_WT_CA3.tif
- Figure 1 Source Data/1A/mGluR7a_WT_DG.tif
- Figure 1 Source Data/1B/
- Figure 1 Source Data/1B/Figure 1B.xlsx
- Figure 1 Source Data/1B/Western 1B.pdf
- Figure 1 Source Data/1C/
- Figure 1 Source Data/1C/Figure 1C.xlsx
- Figure 1 Source Data/1C/Western 1C.pdf
- Figure 1 Source Data/1D/
- Figure 1 Source Data/1D/Figure 1 D.xlsx
- Figure 1 Source Data/1D/Western 1D.pdf
- Figure 1 Source Data/1E/
- Figure 1 Source Data/1E/Figure 1E.xlsx
- Figure 1 Source Data/1E/Western 1E.pdf
- Figure 1 Source Data/1F/
- Figure 1 Source Data/1F/Figure 1F.xlsx
- Figure 1 Source Data/1F/Western 1F.pdf
- Figure 1 Source Data/1G/
- Figure 1 Source Data/1G/Figure 1G.xlsx
- Figure 1 Source Data/1G/Western 1G.pdf
- Figure 1 Source Data/1H/
- Figure 1 Source Data/1H/Figure 1H.xlsx
- Figure 1 Source Data/1H/Western 1H.pdf
- Figure 1 Source Data/1I/
- Figure 1 Source Data/1I/Figure 1I.xlsx
- Figure 1 Source Data/1I/Wesern 1I.pdf
- Figure 1 Source Data/1J/
- Figure 1 Source Data/1J/Figure 1J.xlsx
- Figure 1 Source Data/1J/Western 1J.pdf
