# Supplementary material for: mGluR7 allosteric modulator AMN082 corrects protein synthesis and pathological phenotypes in FXS
Source: EMBO Mol Med. 2024 Feb 19;16(3):5. doi: 10.1038/s44321-024-00038-w (PMC10940663; doi:10.1038/s44321-024-00038-w)
Supplement: Supplementary file 1 — Source Data Fig. 1 [file 44321_2024_38_MOESM1_ESM.zip › Figure 1 Source Data/1B/Figure 1B.xlsx]

## Sheet: mGluR7a
	WT					Fmr1KO
mGluR7a	1	1	1	1		1.02053	1.24086	1.35579	0.493035
Table Analyzed	WT and Fmr1 KO Total mGluR7a
Column B	Fmr1KO
vs.	vs.
Column A	WT
Paired t test
P value	0.8946
P value summary	ns
Significantly different (P < 0.05)?	No
One- or two-tailed P value?	Two-tailed
t, df	t=0.1441, df=3
Number of pairs	4

## Sheet: mGluR7b
	WT					Fmr1KO
mGluR7b	1	1	1	1		1.43336	1.20858	1.04395	0.890136
Table Analyzed	WT and Fmr1 KO total mGluR7b
Column B	Fmr1KO
vs.	vs.
Column A	WT
Paired t test
P value	0.3038
P value summary	ns
Significantly different (P < 0.05)?	No
One- or two-tailed P value?	Two-tailed
t, df	t=1.238, df=3
Number of pairs	4
