# Supplementary material for: mGluR7 allosteric modulator AMN082 corrects protein synthesis and pathological phenotypes in FXS
Source: EMBO Mol Med. 2024 Feb 19;16(3):5. doi: 10.1038/s44321-024-00038-w (PMC10940663; doi:10.1038/s44321-024-00038-w)
Supplement: Supplementary file 1 — Source Data Fig. 1 [file 44321_2024_38_MOESM1_ESM.zip › Figure 1 Source Data/1C/Figure 1C.xlsx]

## Sheet: mGluR7a
mGluR7a	WT										Fmr1 KO
	1	1	1	1	1	1					1.02537	0.698086	1.00698	0.569707	0.885935	0.766328
Table Analyzed	mGluR7a_Surface exp.
Column B	Fmr1 KO
vs.	vs.
Column A	WT
Unpaired t test
P value	0.0387
P value summary	*
Significantly different (P < 0.05)?	Yes
One- or two-tailed P value?	Two-tailed
t, df	t=2.378, df=10

## Sheet: mGluR7b
	WT										Fmr1 KO
mGluR7b	1	1	1	1	1	1					1.39599	0.976775	1.34267	2.40458	1.2812	1.32074
Table Analyzed	mGluR7b_Surface exp.
Column B	Fmr1 KO
vs.	vs.
Column A	WT
Unpaired t test
P value	0.0463
P value summary	*
Significantly different (P < 0.05)?	Yes
One- or two-tailed P value?	Two-tailed
t, df	t=2.273, df=10
