# Supplementary material for: mGluR7 allosteric modulator AMN082 corrects protein synthesis and pathological phenotypes in FXS
Source: EMBO Mol Med. 2024 Feb 19;16(3):5. doi: 10.1038/s44321-024-00038-w (PMC10940663; doi:10.1038/s44321-024-00038-w)
Supplement: Supplementary file 1 — Source Data Fig. 1 [file 44321_2024_38_MOESM1_ESM.zip › Figure 1 Source Data/1D/Figure 1 D.xlsx]

## Sheet: Sheet1
Table Analyzed	Puromycin in primary neuronal cultures-Re analysis
Two-way ANOVA	Ordinary
Alpha	0.05
Source of Variation	% of total variation	P value	P value summary	Significant?
Row Factor	6.093	0.1736	ns	No
Column Factor	74.64	<0.0001	****	Yes
ANOVA table	SS (Type III)	DF	MS	F (DFn, DFd)	P value
Row Factor	0.4313	7	0.06161	F (7, 35) = 1.581	P=0.1736
Column Factor	5.283	5	1.057	F (5, 35) = 27.11	P<0.0001
Residual	1.364	35	0.03897
Data summary
Number of columns (Column Factor)	6
Number of rows (Row Factor)	8
Number of values	48
Compare column means (main column effect)
Number of families	1
Number of comparisons per family	15
Alpha	0.05
Tukey's multiple comparisons test	Mean Diff.	95.00% CI of diff.	Below threshold?	Summary	Adjusted P Value
WT+DMSO vs. WT+AMN082	0.3206	0.02312 to 0.6180	Yes	*	0.0285
WT+DMSO vs. WT+MMPIP	-0.09893	-0.3964 to 0.1985	No	ns	0.9141
WT+DMSO vs. Fmr1KO+DMSO	-0.6889	-0.9863 to -0.3915	Yes	****	<0.0001
WT+DMSO vs. Fmr1KO+AMN082	-0.04557	-0.3430 to 0.2519	No	ns	0.9972
WT+DMSO vs. Fmr1KO+MMPIP	-0.4879	-0.7854 to -0.1905	Yes	***	0.0003
WT+AMN082 vs. WT+MMPIP	-0.4195	-0.7169 to -0.1221	Yes	**	0.0019
WT+AMN082 vs. Fmr1KO+DMSO	-1.009	-1.307 to -0.7120	Yes	****	<0.0001
WT+AMN082 vs. Fmr1KO+AMN082	-0.3661	-0.6636 to -0.06870	Yes	**	0.0086
WT+AMN082 vs. Fmr1KO+MMPIP	-0.8085	-1.106 to -0.5111	Yes	****	<0.0001
WT+MMPIP vs. Fmr1KO+DMSO	-0.59	-0.8874 to -0.2925	Yes	****	<0.0001
WT+MMPIP vs. Fmr1KO+AMN082	0.05336	-0.2441 to 0.3508	No	ns	0.994
WT+MMPIP vs. Fmr1KO+MMPIP	-0.389	-0.6864 to -0.09158	Yes	**	0.0046
Fmr1KO+DMSO vs. Fmr1KO+AMN082	0.6433	0.3459 to 0.9408	Yes	****	<0.0001
Fmr1KO+DMSO vs. Fmr1KO+MMPIP	0.201	-0.09647 to 0.4984	No	ns	0.3435
Fmr1KO+AMN082 vs. Fmr1KO+MMPIP	-0.4424	-0.7398 to -0.1449	Yes	***	0.001
Test details	Mean 1	Mean 2	Mean Diff.	SE of diff.	N1	N2	q	DF
WT+DMSO vs. WT+AMN082	1	0.6794	0.3206	0.09871	8	8	4.593	35
WT+DMSO vs. WT+MMPIP	1	1.099	-0.09893	0.09871	8	8	1.417	35
WT+DMSO vs. Fmr1KO+DMSO	1	1.689	-0.6889	0.09871	8	8	9.87	35
WT+DMSO vs. Fmr1KO+AMN082	1	1.046	-0.04557	0.09871	8	8	0.6529	35
WT+DMSO vs. Fmr1KO+MMPIP	1	1.488	-0.4879	0.09871	8	8	6.991	35
WT+AMN082 vs. WT+MMPIP	0.6794	1.099	-0.4195	0.09871	8	8	6.01	35
WT+AMN082 vs. Fmr1KO+DMSO	0.6794	1.689	-1.009	0.09871	8	8	14.46	35
WT+AMN082 vs. Fmr1KO+AMN082	0.6794	1.046	-0.3661	0.09871	8	8	5.246	35
WT+AMN082 vs. Fmr1KO+MMPIP	0.6794	1.488	-0.8085	0.09871	8	8	11.58	35
WT+MMPIP vs. Fmr1KO+DMSO	1.099	1.689	-0.59	0.09871	8	8	8.453	35
WT+MMPIP vs. Fmr1KO+AMN082	1.099	1.046	0.05336	0.09871	8	8	0.7645	35
WT+MMPIP vs. Fmr1KO+MMPIP	1.099	1.488	-0.389	0.09871	8	8	5.574	35
Fmr1KO+DMSO vs. Fmr1KO+AMN082	1.689	1.046	0.6433	0.09871	8	8	9.217	35
Fmr1KO+DMSO vs. Fmr1KO+MMPIP	1.689	1.488	0.201	0.09871	8	8	2.879	35
Fmr1KO+AMN082 vs. Fmr1KO+MMPIP	1.046	1.488	-0.4424	0.09871	8	8	6.338	35
