# Supplementary material for: mGluR7 allosteric modulator AMN082 corrects protein synthesis and pathological phenotypes in FXS
Source: EMBO Mol Med. 2024 Feb 19;16(3):5. doi: 10.1038/s44321-024-00038-w (PMC10940663; doi:10.1038/s44321-024-00038-w)
Supplement: Supplementary file 1 — Source Data Fig. 1 [file 44321_2024_38_MOESM1_ESM.zip › Figure 1 Source Data/1E/Figure 1E.xlsx]

## Sheet: Sheet1
Puromycin (Fold change)
DMSO	AMN082	MMPIP
1	1.18582	1.23192
1	1.20148	0.82262
1	0.912098	0.559054
1	1.7106	2.31337
Table Analyzed	Puromycin_mGluR7KO_AMN_MMPIP
Data sets analyzed	A-C
ANOVA summary
F	0.3332
P value	0.7251
P value summary	ns
Significant diff. among means (P < 0.05)?	No
R squared	0.06895
Brown-Forsythe test
F (DFn, DFd)	2.777 (2, 9)
P value	0.115
P value summary	ns
Are SDs significantly different (P < 0.05)?	No
Bartlett's test
Bartlett's statistic (corrected)
P value
P value summary
Are SDs significantly different (P < 0.05)?
ANOVA table	SS	DF	MS	F (DFn, DFd)	P value
Treatment (between columns)	0.1572	2	0.07859	F (2, 9) = 0.3332	P=0.7251
Residual (within columns)	2.123	9	0.2358
Total	2.28	11
Data summary
Number of treatments (columns)	3
Number of values (total)	12
Number of families	1
Number of comparisons per family	2
Alpha	0.05
Dunnett's multiple comparisons test	Mean Diff.	95.00% CI of diff.	Below threshold?	Summary	Adjusted P Value	A-?
DMSO vs. AMN082	-0.2525	-1.150 to 0.6452	No	ns	0.6935	B	AMN082
DMSO vs. MMPIP	-0.2317	-1.129 to 0.6659	No	ns	0.732	C	MMPIP
Table Analyzed	Puromycin_mGluR7KO_AMN_MMPIP
Data sets analyzed	A-C
ANOVA summary
F	0.3332
P value	0.7251
P value summary	ns
Significant diff. among means (P < 0.05)?	No
R squared	0.06895
