# Supplementary material for: mGluR7 allosteric modulator AMN082 corrects protein synthesis and pathological phenotypes in FXS
Source: EMBO Mol Med. 2024 Feb 19;16(3):5. doi: 10.1038/s44321-024-00038-w (PMC10940663; doi:10.1038/s44321-024-00038-w)
Supplement: Supplementary file 1 — Source Data Fig. 1 [file 44321_2024_38_MOESM1_ESM.zip › Figure 1 Source Data/1F/Figure 1F.xlsx]

## Sheet: p-ERK
p-ERK1/2(Fold change)
WT+DMSO	WT+AMN082	Fmr1KO+DMSO	Fmr1KO+AMN082
1	0.635098	1.29877	0.821606
1	0.644985	2.14577	1.22306
1	0.508149	2.44673	0.576832
1	0.339494	1.35559	0.623923
1	0.495169	1.21643	0.621806
1	0.497037	1.99475	0.308973
1	0.635098	1.29877	0.821606
Table Analyzed	phospho_ERK1/2_Primary neuronal cultures
Two-way ANOVA	Ordinary
Alpha	0.05
Source of Variation	% of total variation	P value	P value summary	Significant?
Row Factor	7.948	0.3582	ns	No
Column Factor	71.91	<0.0001	****	Yes
ANOVA table	SS (Type III)	DF	MS	F (DFn, DFd)	P value
Row Factor	0.5859	6	0.09765	F (6, 18) = 1.184	P=0.3582
Column Factor	5.301	3	1.767	F (3, 18) = 21.42	P<0.0001
Residual	1.485	18	0.08248
Compare column means (main column effect)
Number of families	1
Number of comparisons per family	6
Alpha	0.05
Tukey's multiple comparisons test	Mean Diff.	95.00% CI of diff.	Below threshold?	Summary	Adjusted P Value
WT+DMSO vs. WT+AMN082	0.4636	0.02970 to 0.8974	Yes	*	0.0339
WT+DMSO vs. Fmr1KO+DMSO	-0.6795	-1.113 to -0.2457	Yes	**	0.0017
WT+DMSO vs. Fmr1KO+AMN082	0.286	-0.1478 to 0.7199	No	ns	0.278
WT+AMN082 vs. Fmr1KO+DMSO	-1.143	-1.577 to -0.7092	Yes	****	<0.0001
WT+AMN082 vs. Fmr1KO+AMN082	-0.1775	-0.6114 to 0.2563	No	ns	0.6606
Fmr1KO+DMSO vs. Fmr1KO+AMN082	0.9656	0.5317 to 1.399	Yes	****	<0.0001
Test details	Mean 1	Mean 2	Mean Diff.	SE of diff.	N1	N2	q	DF
WT+DMSO vs. WT+AMN082	1	0.5364	0.4636	0.1535	7	7	4.271	18
WT+DMSO vs. Fmr1KO+DMSO	1	1.68	-0.6795	0.1535	7	7	6.26	18
WT+DMSO vs. Fmr1KO+AMN082	1	0.714	0.286	0.1535	7	7	2.635	18
WT+AMN082 vs. Fmr1KO+DMSO	0.5364	1.68	-1.143	0.1535	7	7	10.53	18
WT+AMN082 vs. Fmr1KO+AMN082	0.5364	0.714	-0.1775	0.1535	7	7	1.636	18
Fmr1KO+DMSO vs. Fmr1KO+AMN082	1.68	0.714	0.9656	0.1535	7	7	8.895	18
