# Supplementary material for: mGluR7 allosteric modulator AMN082 corrects protein synthesis and pathological phenotypes in FXS
Source: EMBO Mol Med. 2024 Feb 19;16(3):5. doi: 10.1038/s44321-024-00038-w (PMC10940663; doi:10.1038/s44321-024-00038-w)
Supplement: Supplementary file 1 — Source Data Fig. 1 [file 44321_2024_38_MOESM1_ESM.zip › Figure 1 Source Data/1G/Figure 1G.xlsx]

## Sheet: Sheet1
p-mTOR (Fold change)
WT+DMSO	WT+AMN082	Fmr1KO+DMSO	Fmr1KO+AMN082
1	0.866966	1.21092	1.03462
1	0.8549	0.805157	0.813826
1	1.16342	1.30214	1.2533
1	0.881443	1.01589	0.722484
1	0.773056	2.1542	1.74511
Table Analyzed	phospho_mTOR_Primary neuronal cultures
Two-way ANOVA	Ordinary
Alpha	0.05
Source of Variation	% of total variation	P value	P value summary	Significant?
Row Factor	36.1	0.1074	ns	No
Column Factor	18.85	0.2252	ns	No
ANOVA table	SS (Type III)	DF	MS	F (DFn, DFd)	P value
Row Factor	0.8093	4	0.2023	F (4, 12) = 2.404	P=0.1074
Column Factor	0.4226	3	0.1409	F (3, 12) = 1.674	P=0.2252
Residual	1.01	12	0.08416
Data summary
Number of columns (Column Factor)	4
Number of rows (Row Factor)	5
Number of values	20
Compare column means (main column effect)
Number of families	1
Number of comparisons per family	6
Alpha	0.05
Tukey's multiple comparisons test	Mean Diff.	95.00% CI of diff.	Below threshold?	Summary	Adjusted P Value
WT+DMSO vs. WT+AMN082	0.09204	-0.4527 to 0.6368	No	ns	0.9571
WT+DMSO vs. Fmr1KO+DMSO	-0.2977	-0.8424 to 0.2471	No	ns	0.4032
WT+DMSO vs. Fmr1KO+AMN082	-0.1139	-0.6586 to 0.4309	No	ns	0.9235
WT+AMN082 vs. Fmr1KO+DMSO	-0.3897	-0.9344 to 0.1550	No	ns	0.2004
WT+AMN082 vs. Fmr1KO+AMN082	-0.2059	-0.7506 to 0.3388	No	ns	0.6834
Fmr1KO+DMSO vs. Fmr1KO+AMN082	0.1838	-0.3609 to 0.7285	No	ns	0.7514
Test details	Mean 1	Mean 2	Mean Diff.	SE of diff.	N1	N2	q	DF
WT+DMSO vs. WT+AMN082	1	0.908	0.09204	0.1835	5	5	0.7095	12
WT+DMSO vs. Fmr1KO+DMSO	1	1.298	-0.2977	0.1835	5	5	2.294	12
WT+DMSO vs. Fmr1KO+AMN082	1	1.114	-0.1139	0.1835	5	5	0.8777	12
WT+AMN082 vs. Fmr1KO+DMSO	0.908	1.298	-0.3897	0.1835	5	5	3.004	12
WT+AMN082 vs. Fmr1KO+AMN082	0.908	1.114	-0.2059	0.1835	5	5	1.587	12
Fmr1KO+DMSO vs. Fmr1KO+AMN082	1.298	1.114	0.1838	0.1835	5	5	1.417	12
