# Supplementary material for: mGluR7 allosteric modulator AMN082 corrects protein synthesis and pathological phenotypes in FXS
Source: EMBO Mol Med. 2024 Feb 19;16(3):5. doi: 10.1038/s44321-024-00038-w (PMC10940663; doi:10.1038/s44321-024-00038-w)
Supplement: Supplementary file 1 — Source Data Fig. 1 [file 44321_2024_38_MOESM1_ESM.zip › Figure 1 Source Data/1H/Figure 1H.xlsx]

## Sheet: Sheet1
p-eIF4E(Fold change)
WT+DMSO	WT+AMN082	Fmr1KO+DMSO	Fmr1KO+AMN082
1	0.799798	0.704874	0.620152
1	0.609546	1.26977	0.642925
1	0.751448	1.1972	0.631787
1	0.724677	1.23775	0.698907
1	0.468973	0.93818	0.725185
1	0.824478	1.01693	0.572208
Table Analyzed	phospho-eIF4E_Primary neuronal cultures
Two-way ANOVA	Ordinary
Alpha	0.05
Source of Variation	% of total variation	P value	P value summary	Significant?
Row Factor	5.826	0.6235	ns	No
Column Factor	69.65	0.0001	***	Yes
ANOVA table	SS (Type III)	DF	MS	F (DFn, DFd)	P value
Row Factor	0.06579	5	0.01316	F (5, 15) = 0.7125	P=0.6235
Column Factor	0.7865	3	0.2622	F (3, 15) = 14.20	P=0.0001
Residual	0.277	15	0.01847
Compare column means (main column effect)
Number of families	1
Number of comparisons per family	6
Alpha	0.05
Tukey's multiple comparisons test	Mean Diff.	95.00% CI of diff.	Below threshold?	Summary	Adjusted P Value
WT+DMSO vs. WT+AMN082	0.3035	0.07739 to 0.5296	Yes	**	0.0074
WT+DMSO vs. Fmr1KO+DMSO	-0.06078	-0.2869 to 0.1653	No	ns	0.8646
WT+DMSO vs. Fmr1KO+AMN082	0.3515	0.1254 to 0.5776	Yes	**	0.0022
WT+AMN082 vs. Fmr1KO+DMSO	-0.3643	-0.5904 to -0.1382	Yes	**	0.0016
WT+AMN082 vs. Fmr1KO+AMN082	0.04796	-0.1782 to 0.2741	No	ns	0.9269
Fmr1KO+DMSO vs. Fmr1KO+AMN082	0.4123	0.1861 to 0.6384	Yes	***	0.0005
Test details	Mean 1	Mean 2	Mean Diff.	SE of diff.	N1	N2	q	DF
WT+DMSO vs. WT+AMN082	1	0.6965	0.3035	0.07846	6	6	5.471	15
WT+DMSO vs. Fmr1KO+DMSO	1	1.061	-0.06078	0.07846	6	6	1.096	15
WT+DMSO vs. Fmr1KO+AMN082	1	0.6485	0.3515	0.07846	6	6	6.336	15
WT+AMN082 vs. Fmr1KO+DMSO	0.6965	1.061	-0.3643	0.07846	6	6	6.567	15
WT+AMN082 vs. Fmr1KO+AMN082	0.6965	0.6485	0.04796	0.07846	6	6	0.8645	15
Fmr1KO+DMSO vs. Fmr1KO+AMN082	1.061	0.6485	0.4123	0.07846	6	6	7.431	15
