# Supplementary material for: mGluR7 allosteric modulator AMN082 corrects protein synthesis and pathological phenotypes in FXS
Source: EMBO Mol Med. 2024 Feb 19;16(3):5. doi: 10.1038/s44321-024-00038-w (PMC10940663; doi:10.1038/s44321-024-00038-w)
Supplement: Supplementary file 1 — Source Data Fig. 1 [file 44321_2024_38_MOESM1_ESM.zip › Figure 1 Source Data/1I/Figure 1I.xlsx]

## Sheet: Sheet1
p-eIF2α (Fold change)
WT+DMSO	WT+AMN082	Fmr1KO+DMSO	Fmr1KO+AMN082
1	1.245	1.36511	1.40629
1	1.24207	0.982062	0.781782
1	1.46676	1.38295	1.69431
1	1.18352	1.35695	1.33984
1	1.09386	0.907304	2.57375
Table Analyzed	p-eIF2α_Primary neuronal cultures
Two-way ANOVA	Ordinary
Alpha	0.05
Source of Variation	% of total variation	P value	P value summary	Significant?
Row Factor	14.44	0.5716	ns	No
Column Factor	28.48	0.1684	ns	No
ANOVA table	SS (Type III)	DF	MS	F (DFn, DFd)	P value
Row Factor	0.4073	4	0.1018	F (4, 12) = 0.7587	P=0.5716
Column Factor	0.8036	3	0.2679	F (3, 12) = 1.996	P=0.1684
Residual	1.61	12	0.1342
Compare column means (main column effect)
Number of families	1
Number of comparisons per family	6
Alpha	0.05
Tukey's multiple comparisons test	Mean Diff.	95.00% CI of diff.	Below threshold?	Summary	Adjusted P Value
WT+DMSO vs. WT+AMN082	-0.2462	-0.9341 to 0.4416	No	ns	0.7174
WT+DMSO vs. Fmr1KO+DMSO	-0.1989	-0.8868 to 0.4890	No	ns	0.8258
WT+DMSO vs. Fmr1KO+AMN082	-0.5592	-1.247 to 0.1287	No	ns	0.1272
WT+AMN082 vs. Fmr1KO+DMSO	0.04737	-0.6405 to 0.7352	No	ns	0.9968
WT+AMN082 vs. Fmr1KO+AMN082	-0.313	-1.001 to 0.3749	No	ns	0.5507
Fmr1KO+DMSO vs. Fmr1KO+AMN082	-0.3603	-1.048 to 0.3276	No	ns	0.4377
Test details	Mean 1	Mean 2	Mean Diff.	SE of diff.	N1	N2	q	DF
WT+DMSO vs. WT+AMN082	1	1.246	-0.2462	0.2317	5	5	1.503	12
WT+DMSO vs. Fmr1KO+DMSO	1	1.199	-0.1989	0.2317	5	5	1.214	12
WT+DMSO vs. Fmr1KO+AMN082	1	1.559	-0.5592	0.2317	5	5	3.413	12
WT+AMN082 vs. Fmr1KO+DMSO	1.246	1.199	0.04737	0.2317	5	5	0.2891	12
WT+AMN082 vs. Fmr1KO+AMN082	1.246	1.559	-0.313	0.2317	5	5	1.91	12
Fmr1KO+DMSO vs. Fmr1KO+AMN082	1.199	1.559	-0.3603	0.2317	5	5	2.199	12
