# Supplementary material for: mGluR7 allosteric modulator AMN082 corrects protein synthesis and pathological phenotypes in FXS
Source: EMBO Mol Med. 2024 Feb 19;16(3):5. doi: 10.1038/s44321-024-00038-w (PMC10940663; doi:10.1038/s44321-024-00038-w)
Supplement: Supplementary file 1 — Source Data Fig. 1 [file 44321_2024_38_MOESM1_ESM.zip › Figure 1 Source Data/1J/Figure 1J.xlsx]

## Sheet: Sheet1
eIF4G/eIF4E (Fold change)
WT+DMSO	WT+AMN082	Fmr1KO+DMSO	Fmr1KO+AMN082
1	0.759331	0.775793	0.569236
1	0.705365	0.730534	0.441247
1	0.611656	1.20098	0.530316
1	0.662423	0.939209	0.382958
Two-way ANOVA	Ordinary
Alpha	0.05
Source of Variation	% of total variation	P value	P value summary	Significant?
Row Factor	3.639	0.604	ns	No
Column Factor	79.5	0.0009	***	Yes
ANOVA table	SS (Type III)	DF	MS	F (DFn, DFd)	P value
Row Factor	0.02999	3	0.009997	F (3, 9) = 0.6474	P=0.6040
Column Factor	0.6552	3	0.2184	F (3, 9) = 14.14	P=0.0009
Residual	0.139	9	0.01544
Compare column means (main column effect)
Number of families	1
Number of comparisons per family	6
Alpha	0.05
Tukey's multiple comparisons test	Mean Diff.	95.00% CI of diff.	Below threshold?	Summary	Adjusted P Value
WT+DMSO vs. WT+AMN082	0.3153	0.04099 to 0.5896	Yes	*	0.0249
WT+DMSO vs. Fmr1KO+DMSO	0.08837	-0.1859 to 0.3627	No	ns	0.7503
WT+DMSO vs. Fmr1KO+AMN082	0.5191	0.2447 to 0.7934	Yes	**	0.0011
WT+AMN082 vs. Fmr1KO+DMSO	-0.2269	-0.5012 to 0.04738	No	ns	0.1121
WT+AMN082 vs. Fmr1KO+AMN082	0.2038	-0.07056 to 0.4781	No	ns	0.1646
Fmr1KO+DMSO vs. Fmr1KO+AMN082	0.4307	0.1564 to 0.7050	Yes	**	0.0038
