# Supplementary material for: mGluR7 allosteric modulator AMN082 corrects protein synthesis and pathological phenotypes in FXS
Source: EMBO Mol Med. 2024 Feb 19;16(3):5. doi: 10.1038/s44321-024-00038-w (PMC10940663; doi:10.1038/s44321-024-00038-w)
Supplement: Supplementary file 2 — Source Data Fig. 2 [file 44321_2024_38_MOESM2_ESM.zip]

Archive with 12 entries (8 files):
- Figure 2 Source Data/2A/
- Figure 2 Source Data/2A/Figure 2A.xlsx
- Figure 2 Source Data/2A/Western 2A.pdf
- Figure 2 Source Data/2B/
- Figure 2 Source Data/2B/Figure 2B.xlsx
- Figure 2 Source Data/2B/Western 2B.pdf
- Figure 2 Source Data/2C/
- Figure 2 Source Data/2C/Figure 2C.xlsx
- Figure 2 Source Data/2C/Western 2C.pdf
- Figure 2 Source Data/2D/
- Figure 2 Source Data/2D/Figure 2D.xlsx
- Figure 2 Source Data/2D/Western 2D.pdf
