# Supplementary material for: mGluR7 allosteric modulator AMN082 corrects protein synthesis and pathological phenotypes in FXS
Source: EMBO Mol Med. 2024 Feb 19;16(3):5. doi: 10.1038/s44321-024-00038-w (PMC10940663; doi:10.1038/s44321-024-00038-w)
Supplement: Supplementary file 2 — Source Data Fig. 2 [file 44321_2024_38_MOESM2_ESM.zip › Figure 2 Source Data/2A/Figure 2A.xlsx]

## Sheet: Sheet1
Puromycin (Fold change)
WT+Saline	WT+AMN082	Fmr1ko+Saline	Fmr1KO+AMN02
1	0.62956	1.25743	0.958162
1	0.692609	1.30317	0.599264
1	0.754456	1.86982	1.12991
1	0.749696	1.30292	0.954626
Table Analyzed	Puromycin labeling (HP lysate)
Two-way ANOVA	Ordinary
Alpha	0.05
Source of Variation	% of total variation	P value	P value summary	Significant?
Row Factor	14.06	0.0665	ns	No
Column Factor	73.58	0.0004	***	Yes
ANOVA table	SS (Type III)	DF	MS	F (DFn, DFd)	P value
Row Factor	0.2397	3	0.0799	F (3, 9) = 3.411	P=0.0665
Column Factor	1.255	3	0.4183	F (3, 9) = 17.86	P=0.0004
Residual	0.2108	9	0.02342
Compare column means (main column effect)
Number of families	1
Number of comparisons per family	6
Alpha	0.05
Tukey's multiple comparisons test	Mean Diff.	95.00% CI of diff.	Below threshold?	Summary	Adjusted P Value
WT+Saline vs. WT+AMN082	0.3434	0.005578 to 0.6813	Yes	*	0.0463
WT+Saline vs. Fmr1ko+Saline	-0.4333	-0.7712 to -0.09549	Yes	*	0.0135
WT+Saline vs. Fmr1KO+AMN02	0.08951	-0.2483 to 0.4274	No	ns	0.8404
WT+AMN082 vs. Fmr1ko+Saline	-0.7768	-1.115 to -0.4389	Yes	***	0.0002
WT+AMN082 vs. Fmr1KO+AMN02	-0.2539	-0.5918 to 0.08393	No	ns	0.1583
Fmr1ko+Saline vs. Fmr1KO+AMN02	0.5228	0.1850 to 0.8607	Yes	**	0.0042
