# Supplementary material for: mGluR7 allosteric modulator AMN082 corrects protein synthesis and pathological phenotypes in FXS
Source: EMBO Mol Med. 2024 Feb 19;16(3):5. doi: 10.1038/s44321-024-00038-w (PMC10940663; doi:10.1038/s44321-024-00038-w)
Supplement: Supplementary file 2 — Source Data Fig. 2 [file 44321_2024_38_MOESM2_ESM.zip › Figure 2 Source Data/2B/Figure 2B.xlsx]

## Sheet: Sheet1
Puromycin (Fold change)	Saline	AMN082
	1	1.02868
	1	1.00527
	1	0.936877
	1	0.900515
Unpaired t test
P value	0.3206
P value summary	ns
Significantly different (P < 0.05)?	No
One- or two-tailed P value?	Two-tailed
t, df	t=1.082, df=6
How big is the difference?
Mean of column A	1
Mean of column B	0.9678
Difference between means (B - A) ± SEM	-0.03216 ± 0.02971
95% confidence interval	-0.1049 to 0.04054
R squared (eta squared)	0.1634
F test to compare variances
F, DFn, Dfd	Infinity, 3, 3
P value	<0.0001
P value summary	****
Significantly different (P < 0.05)?	Yes
Data analyzed
Sample size, column A	4
Sample size, column B	4
