# Supplementary material for: mGluR7 allosteric modulator AMN082 corrects protein synthesis and pathological phenotypes in FXS
Source: EMBO Mol Med. 2024 Feb 19;16(3):5. doi: 10.1038/s44321-024-00038-w (PMC10940663; doi:10.1038/s44321-024-00038-w)
Supplement: Supplementary file 2 — Source Data Fig. 2 [file 44321_2024_38_MOESM2_ESM.zip › Figure 2 Source Data/2C/Figure 2C.xlsx]

## Sheet: Sheet1
p-ERK1/2 (Fold change)
WT+Saline	WT+AMN082	Fmr1KO+Saline	Fmr1KO+AMN082
1	0.804886	1.92694	0.49249
1	0.753098	2.04757	0.431996
1	0.642065	1.94137	0.458787
Table Analyzed	p-ERK_HP Lysate
Two-way ANOVA	Ordinary
Alpha	0.05
Source of Variation	% of total variation	P value	P value summary	Significant?
Row Factor	0.1477	0.4429	ns	No
Column Factor	99.38	<0.0001	****	Yes
ANOVA table	SS (Type III)	DF	MS	F (DFn, DFd)	P value
Row Factor	0.005791	2	0.002896	F (2, 6) = 0.9358	P=0.4429
Column Factor	3.898	3	1.299	F (3, 6) = 419.9	P<0.0001
Residual	0.01857	6	0.003094
Data summary
Number of columns (Column Factor)	4
Number of rows (Row Factor)	3
Number of values	12
Compare column means (main column effect)
Number of families	1
Number of comparisons per family	6
Alpha	0.05
Tukey's multiple comparisons test	Mean Diff.	95.00% CI of diff.	Below threshold?	Summary	Adjusted P Value
WT+Saline vs. WT+AMN082	0.2667	0.1094 to 0.4239	Yes	**	0.0044
WT+Saline vs. Fmr1KO+Saline	-0.972	-1.129 to -0.8147	Yes	****	<0.0001
WT+Saline vs. Fmr1KO+AMN082	0.5389	0.3817 to 0.6961	Yes	****	<0.0001
WT+AMN082 vs. Fmr1KO+Saline	-1.239	-1.396 to -1.081	Yes	****	<0.0001
WT+AMN082 vs. Fmr1KO+AMN082	0.2723	0.1150 to 0.4295	Yes	**	0.0039
Fmr1KO+Saline vs. Fmr1KO+AMN082	1.511	1.354 to 1.668	Yes	****	<0.0001
Test details	Mean 1	Mean 2	Mean Diff.	SE of diff.	N1	N2	q	DF
WT+Saline vs. WT+AMN082	1	0.7333	0.2667	0.04542	3	3	8.303	6
WT+Saline vs. Fmr1KO+Saline	1	1.972	-0.972	0.04542	3	3	30.26	6
WT+Saline vs. Fmr1KO+AMN082	1	0.4611	0.5389	0.04542	3	3	16.78	6
WT+AMN082 vs. Fmr1KO+Saline	0.7333	1.972	-1.239	0.04542	3	3	38.57	6
WT+AMN082 vs. Fmr1KO+AMN082	0.7333	0.4611	0.2723	0.04542	3	3	8.477	6
Fmr1KO+Saline vs. Fmr1KO+AMN082	1.972	0.4611	1.511	0.04542	3	3	47.04	6
