# Supplementary material for: mGluR7 allosteric modulator AMN082 corrects protein synthesis and pathological phenotypes in FXS
Source: EMBO Mol Med. 2024 Feb 19;16(3):5. doi: 10.1038/s44321-024-00038-w (PMC10940663; doi:10.1038/s44321-024-00038-w)
Supplement: Supplementary file 2 — Source Data Fig. 2 [file 44321_2024_38_MOESM2_ESM.zip › Figure 2 Source Data/2D/Figure 2D.xlsx]

## Sheet: Sheet1
p-eIF4E(Fold change)
WT+Saline	WT+AMN082	Fmr1KO+Saline	Fmr1KO+AMN082
1	0.629568	1.25743	0.958162
1	0.688828	1.13964	0.720668
1	0.660647	0.990318	0.766217
1	0.796963	0.828604	0.773693
1	0.603597	0.810712	0.749162
Table Analyzed	p-eIF4E_HP Lysate
Two-way ANOVA	Ordinary
Alpha	0.05
Source of Variation	% of total variation	P value	P value summary	Significant?
Row Factor	10.32	0.3345	ns	No
Column Factor	65.33	0.001	**	Yes
ANOVA table	SS (Type III)	DF	MS	F (DFn, DFd)	P value
Row Factor	0.06216	4	0.01554	F (4, 12) = 1.271	P=0.3345
Column Factor	0.3936	3	0.1312	F (3, 12) = 10.73	P=0.0010
Residual	0.1467	12	0.01223
Data summary
Number of columns (Column Factor)	4
Number of rows (Row Factor)	5
Number of values	20
Compare column means (main column effect)
Number of families	1
Number of comparisons per family	6
Alpha	0.05
Tukey's multiple comparisons test	Mean Diff.	95.00% CI of diff.	Below threshold?	Summary	Adjusted P Value
WT+Saline vs. WT+AMN082	0.3241	0.1165 to 0.5317	Yes	**	0.0028
WT+Saline vs. Fmr1KO+Saline	-0.00534	-0.2130 to 0.2023	No	ns	0.9998
WT+Saline vs. Fmr1KO+AMN082	0.2064	-0.001202 to 0.4140	No	ns	0.0515
WT+AMN082 vs. Fmr1KO+Saline	-0.3294	-0.5370 to -0.1218	Yes	**	0.0025
WT+AMN082 vs. Fmr1KO+AMN082	-0.1177	-0.3253 to 0.08996	No	ns	0.3736
Fmr1KO+Saline vs. Fmr1KO+AMN082	0.2118	0.004137 to 0.4194	Yes	*	0.0451
Test details	Mean 1	Mean 2	Mean Diff.	SE of diff.	N1	N2	q	DF
WT+Saline vs. WT+AMN082	1	0.6759	0.3241	0.06993	5	5	6.554	12
WT+Saline vs. Fmr1KO+Saline	1	1.005	-0.00534	0.06993	5	5	0.108	12
WT+Saline vs. Fmr1KO+AMN082	1	0.7936	0.2064	0.06993	5	5	4.174	12
WT+AMN082 vs. Fmr1KO+Saline	0.6759	1.005	-0.3294	0.06993	5	5	6.662	12
WT+AMN082 vs. Fmr1KO+AMN082	0.6759	0.7936	-0.1177	0.06993	5	5	2.379	12
Fmr1KO+Saline vs. Fmr1KO+AMN082	1.005	0.7936	0.2118	0.06993	5	5	4.282	12
