# Supplementary material for: mGluR7 allosteric modulator AMN082 corrects protein synthesis and pathological phenotypes in FXS
Source: EMBO Mol Med. 2024 Feb 19;16(3):5. doi: 10.1038/s44321-024-00038-w (PMC10940663; doi:10.1038/s44321-024-00038-w)
Supplement: Supplementary file 3 — Source Data Fig. 3 [file 44321_2024_38_MOESM3_ESM.zip]

Archive with 7 entries (4 files):
- Figure 3 Source Data/3A/
- Figure 3 Source Data/3A/Figure 3A_MEA data.xlsx
- Figure 3 Source Data/3B/
- Figure 3 Source Data/3B/AP firing_Fmr1KO_CTX_DMSO(2hr, 0.1%) vs AMN082(2hr, 1uM)_2022-0902_@@@@@.xlsx
- Figure 3 Source Data/3B/AP firing_WT_CTX_DMSO(2hr, 0.1%) vs AMN082(2hr, 1uM)_2022-0902_@@@@@.xlsx
- Figure 3 Source Data/3C/
- Figure 3 Source Data/3C/Figure 3C.xlsx
