# Supplementary material for: mGluR7 allosteric modulator AMN082 corrects protein synthesis and pathological phenotypes in FXS
Source: EMBO Mol Med. 2024 Feb 19;16(3):5. doi: 10.1038/s44321-024-00038-w (PMC10940663; doi:10.1038/s44321-024-00038-w)
Supplement: Supplementary file 3 — Source Data Fig. 3 [file 44321_2024_38_MOESM3_ESM.zip › Figure 3 Source Data/3A/Figure 3A_MEA data.xlsx]

## Sheet: Burst duration_WT
Burst duration	WT
	DMSO	AMN082	MMPIP
	0.805069	0.430686	1.2323
	0.730489	0.448173	0.660429
	0.810641	0.481031	0.889309
	0.928335	0.603563	1.03892
	1.03702	0.539757	0.923345
	0.979361	0.584959	0.865243
	0.819013	0.482596	0.753811
	0.820744	0.573718	0.702822
	0.897188	0.796786	0.845799
	0.899429	0.498523	0.894142
	0.997661	0.736562	0.796211
	0.928768	0.837121	0.947431
	0.975692	0.955632	0.910901
	0.797289	0.782525	0.880881
Table Analyzed	Burst Duration_WT
Data sets analyzed	A-C
ANOVA summary
F	16.81
P value	<0.0001
P value summary	****
Significant diff. among means (P < 0.05)?	Yes
R squared	0.463
Brown-Forsythe test
F (DFn, DFd)	1.402 (2, 39)
P value	0.2583
P value summary	ns
Are SDs significantly different (P < 0.05)?	No
Bartlett's test
Bartlett's statistic (corrected)	4.278
P value	0.1178
P value summary	ns
Are SDs significantly different (P < 0.05)?	No
ANOVA table	SS	DF	MS	F (DFn, DFd)	P value
Treatment (between columns)	0.6286	2	0.3143	F (2, 39) = 16.81	P<0.0001
Residual (within columns)	0.729	39	0.01869
Total	1.358	41
Data summary
Number of treatments (columns)	3
Number of values (total)	42
Number of families	1
Number of comparisons per family	3
Alpha	0.05
Tukey's multiple comparisons test	Mean Diff.	95.00% CI of diff.	Below threshold?	Summary	Adjusted P Value
DMSO vs. AMN082	0.2625	0.1366 to 0.3884	Yes	****	<0.0001	A-B
DMSO vs. MMPIP	0.006082	-0.1198 to 0.1320	No	ns	0.9924	A-C
AMN082 vs. MMPIP	-0.2564	-0.3823 to -0.1305	Yes	****	<0.0001	B-C
Test details	Mean 1	Mean 2	Mean Diff.	SE of diff.	n1	n2	q	DF
DMSO vs. AMN082	0.8876	0.6251	0.2625	0.05167	14	14	7.184	39
DMSO vs. MMPIP	0.8876	0.8815	0.006082	0.05167	14	14	0.1665	39
AMN082 vs. MMPIP	0.6251	0.8815	-0.2564	0.05167	14	14	7.018	39

## Sheet: Burst frequency_WT
Burst frequency	WT
	DMSO	AMN082	MMPIP
	0.924878	0.713763	0.56815
	0.864965	0.723736	0.742097
	0.785846	0.514747	0.832086
	0.952131	0.410036	0.784498
	0.924226	0.736298	0.843455
	0.96865	0.55652	0.85329
	0.996349	0.627542	0.946581
	0.940356	0.676042	0.979492
	1.55145	0.741448	1.14503
	1.55145	0.525554	1.13441
	0.870199	0.512204	0.841572
	0.952175	0.468145	1.0126
	0.75819	0.299077	1.02325
	0.715117	0.373379	0.860437
Table Analyzed	Burst Frequency_WT
Data sets analyzed	A-C
ANOVA summary
F	18.79
P value	<0.0001
P value summary	****
Significant diff. among means (P < 0.05)?	Yes
R squared	0.4908
Brown-Forsythe test
F (DFn, DFd)	0.2009 (2, 39)
P value	0.8188
P value summary	ns
Are SDs significantly different (P < 0.05)?	No
Bartlett's test
Bartlett's statistic (corrected)	5.126
P value	0.0771
P value summary	ns
Are SDs significantly different (P < 0.05)?	No
ANOVA table	SS	DF	MS	F (DFn, DFd)	P value
Treatment (between columns)	1.38	2	0.6898	F (2, 39) = 18.79	P<0.0001
Residual (within columns)	1.431	39	0.0367
Total	2.811	41
Data summary
Number of treatments (columns)	3
Number of values (total)	42
Number of families	1
Number of comparisons per family	3
Alpha	0.05
Tukey's multiple comparisons test	Mean Diff.	95.00% CI of diff.	Below threshold?	Summary	Adjusted P Value
DMSO vs. AMN082	0.4198	0.2434 to 0.5962	Yes	****	<0.0001	A-B
DMSO vs. MMPIP	0.08493	-0.09148 to 0.2613	No	ns	0.4762	A-C
AMN082 vs. MMPIP	-0.3349	-0.5113 to -0.1585	Yes	***	0.0001	B-C
Test details	Mean 1	Mean 2	Mean Diff.	SE of diff.	n1	n2	q	DF
DMSO vs. AMN082	0.9826	0.5627	0.4198	0.07241	14	14	8.199	39
DMSO vs. MMPIP	0.9826	0.8976	0.08493	0.07241	14	14	1.659	39
AMN082 vs. MMPIP	0.5627	0.8976	-0.3349	0.07241	14	14	6.541	39

## Sheet: Average no. of spikes_WT
Average no. of spikes	WT
	DMSO	AMN082	MMPIP
	1	0.548733	0.737584
	1	0.623294	0.807894
	1	0.517298	0.831895
	1	0.376201	0.851426
	1	0.406218	0.773656
	1	0.513889	0.686302
	1	0.587	0.923167
	1	0.798625	1.0814
	1	0.517298	0.831895
	1	0.376201	0.851426
	1	0.629953	0.842251
	1	0.471957	1.04273
	1	0.6501	1.21596
	1	0.638543	1.25024
Table Analyzed	Average Sum of spikes_WT_Fold change
Data sets analyzed	A-C
ANOVA summary
F	54.85
P value	<0.0001
P value summary	****
Significant diff. among means (P < 0.05)?	Yes
R squared	0.7377
Brown-Forsythe test
F (DFn, DFd)	7.325 (2, 39)
P value	0.002
P value summary	**
Are SDs significantly different (P < 0.05)?	Yes
Bartlett's test
Bartlett's statistic (corrected)
P value
P value summary
Are SDs significantly different (P < 0.05)?
ANOVA table	SS	DF	MS	F (DFn, DFd)	P value
Treatment (between columns)	1.61	2	0.8048	F (2, 39) = 54.85	P<0.0001
Residual (within columns)	0.5723	39	0.01467
Total	2.182	41
Data summary
Number of treatments (columns)	3
Number of values (total)	42
Number of families	1
Number of comparisons per family	3
Alpha	0.05
Tukey's multiple comparisons test	Mean Diff.	95.00% CI of diff.	Below threshold?	Summary	Adjusted P Value
DMSO vs. AMN082	0.4532	0.3416 to 0.5647	Yes	****	<0.0001	A-B
DMSO vs. MMPIP	0.09087	-0.02067 to 0.2024	No	ns	0.1294	A-C
AMN082 vs. MMPIP	-0.3623	-0.4739 to -0.2508	Yes	****	<0.0001	B-C
Test details	Mean 1	Mean 2	Mean Diff.	SE of diff.	n1	n2	q	DF
DMSO vs. AMN082	1	0.5468	0.4532	0.04578	14	14	14	39
DMSO vs. MMPIP	1	0.9091	0.09087	0.04578	14	14	2.807	39
AMN082 vs. MMPIP	0.5468	0.9091	-0.3623	0.04578	14	14	11.19	39

## Sheet: Burst duration
Burst duration	Fmr1KO
	DMSO	AMN082	MMPIP
	1.03248	0.768663	0.921615
	0.851044	0.875027	1.15616
	0.962449	0.97003	0.88579
	0.861211	0.720151	0.887662
	0.901936	0.730661	0.764434
	0.897677	0.844798	0.763586
	1.19893	0.930533	0.826526
	1.0566	0.877693	1.1709
	1.02981	0.860354	0.961698
	1.05115	0.77516	1.09233
	1.28973	0.685427	1.01485
	1.03589	0.766886	1.07942
	1.02059	0.816677	1.04113
	1.05712	0.844105	0.721761
	1.16102	0.814167	1.02905
	1.06339	0.928691	0.959911
Table Analyzed	Burst Duration_FMR1KO_06062022
Data sets analyzed	A-C
ANOVA summary
F	12.63
P value	<0.0001
P value summary	****
Significant diff. among means (P < 0.05)?	Yes
R squared	0.3596
Brown-Forsythe test
F (DFn, DFd)	1.896 (2, 45)
P value	0.1619
P value summary	ns
Are SDs significantly different (P < 0.05)?	No
Bartlett's test
Bartlett's statistic (corrected)	4.135
P value	0.1265
P value summary	ns
Are SDs significantly different (P < 0.05)?	No
ANOVA table	SS	DF	MS	F (DFn, DFd)	P value
Treatment (between columns)	0.3405	2	0.1702	F (2, 45) = 12.63	P<0.0001
Residual (within columns)	0.6063	45	0.01347
Total	0.9468	47
Data summary
Number of treatments (columns)	3
Number of values (total)	48
Number of families	1
Number of comparisons per family	3
Alpha	0.05
Tukey's multiple comparisons test	Mean Diff.	95.00% CI of diff.	Below threshold?	Summary	Adjusted P Value
DMSO vs. AMN082	0.2039	0.1044 to 0.3033	Yes	****	<0.0001	A-B
DMSO vs. MMPIP	0.07464	-0.02483 to 0.1741	No	ns	0.1751	A-C
AMN082 vs. MMPIP	-0.1292	-0.2287 to -0.02977	Yes	**	0.008	B-C
Test details	Mean 1	Mean 2	Mean Diff.	SE of diff.	n1	n2	q	DF
DMSO vs. AMN082	1.029	0.8256	0.2039	0.04104	16	16	7.025	45
DMSO vs. MMPIP	1.029	0.9548	0.07464	0.04104	16	16	2.572	45
AMN082 vs. MMPIP	0.8256	0.9548	-0.1292	0.04104	16	16	4.453	45

## Sheet: Burst frequency
Burst frequency	Fmr1KO
	DMSO	AMN082	MMPIP
	1.07167	0.450682	1.20378
	1.04551	0.327509	1.31853
	1.19668	0.684381	1.2084
	0.996757	0.891593	0.988669
	1.15697	0.429878	1.06152
	1.38162	0.567307	1.27486
	1.00274	0.5206	1.05427
	1.14551	0.343227	0.889381
	0.995004	0.534615	1.19934
	1.06513	0.621239	1.11267
	1.01989	0.560672	1.22037
	1.02519	0.66359	1.09824
	1.09944	0.479357	1.18624
	1.05407	0.632198	1.43016
	1.26558	0.826495	1.13462
	1.07684	0.502803	0.965465
Table Analyzed	Burst Frequency_FMR1KO
Data sets analyzed	A-C
ANOVA summary
F	92.17
P value	<0.0001
P value summary	****
Significant diff. among means (P < 0.05)?	Yes
R squared	0.8038
Brown-Forsythe test
F (DFn, DFd)	1.028 (2, 45)
P value	0.366
P value summary	ns
Are SDs significantly different (P < 0.05)?	No
Bartlett's test
Bartlett's statistic (corrected)	1.936
P value	0.3799
P value summary	ns
Are SDs significantly different (P < 0.05)?	No
ANOVA table	SS	DF	MS	F (DFn, DFd)	P value
Treatment (between columns)	3.345	2	1.672	F (2, 45) = 92.17	P<0.0001
Residual (within columns)	0.8165	45	0.01814
Total	4.161	47
Data summary
Number of treatments (columns)	3
Number of values (total)	48
Number of families	1
Number of comparisons per family	3
Alpha	0.05
Tukey's multiple comparisons test	Mean Diff.	95.00% CI of diff.	Below threshold?	Summary	Adjusted P Value
DMSO vs. AMN082	0.5352	0.4197 to 0.6506	Yes	****	<0.0001	A-B
DMSO vs. MMPIP	-0.04675	-0.1622 to 0.06868	No	ns	0.5922	A-C
AMN082 vs. MMPIP	-0.5819	-0.6973 to -0.4665	Yes	****	<0.0001	B-C
Test details	Mean 1	Mean 2	Mean Diff.	SE of diff.	n1	n2	q	DF
DMSO vs. AMN082	1.1	0.5648	0.5352	0.04762	16	16	15.89	45
DMSO vs. MMPIP	1.1	1.147	-0.04675	0.04762	16	16	1.388	45
AMN082 vs. MMPIP	0.5648	1.147	-0.5819	0.04762	16	16	17.28	45

## Sheet: Average no. of spikes
Average no. of spikes	Fmr1KO
	1	0.640279	1.0076
	1	0.507915	1.42393
	1	0.981485	1.11212
	1	1.11282	1.13075
	1	0.501194	0.829817
	1	0.640034	0.864568
	1	0.629083	0.781954
	1	0.469812	0.963315
	1	0.663175	1.16774
	1	0.740477	1.19945
	1	0.512801	1.04271
	1	0.619142	1.05324
	1	0.51374	1.07534
	1	0.687199	0.939716
	1	0.588941	0.864185
	1	0.657678	0.898004
Table Analyzed	Average Sum of Spikes_FMR1KO_Fold change
Data sets analyzed	A-C
ANOVA summary
F	35.68
P value	<0.0001
P value summary	****
Significant diff. among means (P < 0.05)?	Yes
R squared	0.6133
Brown-Forsythe test
F (DFn, DFd)	8.682 (2, 45)
P value	0.0006
P value summary	***
Are SDs significantly different (P < 0.05)?	Yes
Bartlett's test
Bartlett's statistic (corrected)
P value
P value summary
Are SDs significantly different (P < 0.05)?
ANOVA table	SS	DF	MS	F (DFn, DFd)	P value
Treatment (between columns)	1.363	2	0.6816	F (2, 45) = 35.68	P<0.0001
Residual (within columns)	0.8596	45	0.0191
Total	2.223	47
Data summary
Number of treatments (columns)	3
Number of values (total)	48
Number of families	1
Number of comparisons per family	3
Alpha	0.05
Tukey's multiple comparisons test	Mean Diff.	95.00% CI of diff.	Below threshold?	Summary	Adjusted P Value
DMSO vs. AMN082	0.3459	0.2275 to 0.4643	Yes	****	<0.0001	A-B
DMSO vs. MMPIP	-0.02215	-0.1406 to 0.09628	No	ns	0.8932	A-C
AMN082 vs. MMPIP	-0.368	-0.4865 to -0.2496	Yes	****	<0.0001	B-C
Test details	Mean 1	Mean 2	Mean Diff.	SE of diff.	n1	n2	q	DF
DMSO vs. AMN082	1	0.6541	0.3459	0.04887	16	16	10.01	45
DMSO vs. MMPIP	1	1.022	-0.02215	0.04887	16	16	0.6411	45
AMN082 vs. MMPIP	0.6541	1.022	-0.368	0.04887	16	16	10.65	45
