# Supplementary material for: mGluR7 allosteric modulator AMN082 corrects protein synthesis and pathological phenotypes in FXS
Source: EMBO Mol Med. 2024 Feb 19;16(3):5. doi: 10.1038/s44321-024-00038-w (PMC10940663; doi:10.1038/s44321-024-00038-w)
Supplement: Supplementary file 3 — Source Data Fig. 3 [file 44321_2024_38_MOESM3_ESM.zip › Figure 3 Source Data/3B/AP firing_Fmr1KO_CTX_DMSO(2hr, 0.1%) vs AMN082(2hr, 1uM)_2022-0902_@@@@@.xlsx]

## Sheet: Fmr1KO,AP num
		Fmr1KO, DMSO (2hr, 0.1%)																						Fmr1KO, DMSO (2hr, 0.1%)											Fmr1KO	mean	mean	SE	SE
		AP number	22808010-11	22815000-1	22815002-3	22815005-6	22815034-36	22816002-3	22816008-9	22816012-13	22817010-11	22818000-1	22818004-5	22818024-25	22819003-4									AP number	mean	sd	se	n								DMSO	AMN082	DMSO	AMN082
		0	0	0	0	0	0	0	0	0	0	0	0	0	0									0	0	0	0	13		0					0	0	0	0	0
		10	0	0	0	0	0	0	0	0	0	0	0	0	0									10	0	0	0	13		10					10	0	0	0	0
		20	0	0	0	0	0	0	0	0	0	0	0	0	0									20	0	0	0	13		20					20	0	0	0	0
		30	0	0	0	0	0	0	0	0	0	0	0	0	0									30	0	0	0	13		30					30	0	0	0	0
		40	0	0	0	0	0	0	0	0	0	0	0	0	0									40	0	0	0	13		40					40	0	0	0	0
		50	0	0	0	0	0	0	0	0.5	0	0	0	1	0									50	0.115385	0.299572	0.0830864	13		50					50	0.115385	0.0714286	0.0830864	0.0714286
		60	0	0	1	0	0	0	0.5	2	0	0	0.5	2.5	0									60	0.5	0.841625	0.233425	13		60					60	0.5	0.357143	0.233425	0.160943
		70	0	0.5	1	0	1	0	1.5	2.5	0	0.5	1	4	0									70	0.923077	1.18754	0.329365	13		70					70	0.923077	0.857143	0.329365	0.231031
		80	0	1.5	1	0	2	0	2	4	0.5	2	1.5	5	0									80	1.5	1.56791	0.434859	13		80					80	1.5	1.42857	0.434859	0.309453
		90	0	3	2	1.5	3	0	3	4	2	2.5	2	5.5	0									90	2.19231	1.61424	0.447709	13		90					90	2.19231	2.25	0.447709	0.401748
		100	0	4.5	2.5	2	4.5	0.5	4.5	4.5	3	3.5	3	6.5	0									100	3	1.97906	0.548892	13		100					100	3	2.75	0.548892	0.482524
		110	0	5	3.5	3	5	1	5	5	3	4.5	3	7.5	0.5									110	3.53846	2.12585	0.589604	13		110					110	3.53846	3.35714	0.589604	0.481608
		120	0.5	6	4.5	3.5	6	1.5	6	5	4	5	4	7.5	1.5									120	4.23077	2.05766	0.570693	13		120					120	4.23077	3.82143	0.570693	0.553726
		130	2	6.5	4.5	4	7	3.5	6.5	5	5	6	4	8.5	2.5									130	5	1.85966	0.515777	13		130					130	5	4.32143	0.515777	0.565994
		140	6	7.5	5	4.5	6.5	7	7	5	5	6	5.5	8.5	3.5									140	5.92308	1.36696	0.379128	13		140					140	5.92308	4.71429	0.379128	0.543984
		150	8.5	8	5.5	5	6	7.5	7	5.5	5.5	6.5	6	8.5	4									150	6.42308	1.39711	0.387489	13		150					150	6.42308	4.82143	0.387489	0.582735
		160	9	8	6	5.5	6	8	7.5	4.5	6	7	5.5	9.5	4.5									160	6.69231	1.61424	0.447709	13		160					160	6.69231	5.17857	0.447709	0.655926
		170	11	8.5	6.5	6	6	11	7	5	6	7	6	10	5.5									170	7.34615	2.08551	0.578417	13		170					170	7.34615	5.46429	0.578417	0.56807
		180	11.5	9	6.5	6	5.5	12	6	4	7	7.5	7	10	5.5									180	7.5	2.43242	0.674632	13		180					180	7.5	5.60714	0.674632	0.655028
		190	12	10	7	6.5	5	14	7	5	7	8	7	10.5	5.5									190	8.03846	2.77985	0.770992	13		190					190	8.03846	5.57143	0.770992	0.681097
		200	12.5	10.5	7	7	5	15	6	6	6.5	8	7	11	6.5									200	8.30769	2.99679	0.831161	13		200					200	8.30769	5.67857	0.831161	0.742374
		Fmr1KO, ANM082 (2h, 1uM)																						Fmr1KO, ANM082 (2h, 1uM)
		AP number	22808013-14	22809000-1	22809005-7	22815017-18	22815021-22	22816016-18	22816020-21	22816027	22817000	22817001	22817003-4	22818008-10	22818016-17	22818019								AP number	mean	sd	se	n
		0	0	0	0	0	0	0	0	0	0	0	0	0	0	0								0	0	0	0	14
		10	0	0	0	0	0	0	0	0	0	0	0	0	0	0								10	0	0	0	14
		20	0	0	0	0	0	0	0	0	0	0	0	0	0	0								20	0	0	0	14
		30	0	0	0	0	0	0	0	0	0	0	0	0	0	0								30	0	0	0	14
		40	0	0	0	0	0	0	0	0	0	0	0	0	0	0								40	0	0	0	14
		50	0	0	1	0	0	0	0	0	0	0	0	0	0	0								50	0.0714286	0.267261	0.0714286	14
		60	0	0	2	0.5	1	0.5	1	0	0	0	0	0	0	0								60	0.357143	0.602194	0.160943	14
		70	0	0	3	1.5	1	1.5	1.5	1	1	0	0.5	0	1	0								70	0.857143	0.864438	0.231031	14
		80	0	0	3.5	2.5	2	2.5	2	2	2	0	1	0.5	2	0								80	1.42857	1.15787	0.309453	14
		90	0	0	4.5	3.5	2.5	3.5	3	4	3	0	2.5	1	2	2								90	2.25	1.5032	0.401748	14
		100	0	0	4.5	4	3.5	4	3.5	6	3	0	3	1.5	2.5	3								100	2.75	1.80544	0.482524	14
		110	0	1.5	4.5	4	4	5.5	4	6	4	0	4	2.5	3	4								110	3.35714	1.80201	0.481608	14
		120	0	1.5	4.5	4	5.5	6	4	7	5	0	4	3.5	3.5	5								120	3.82143	2.07185	0.553726	14
		130	0	2	4.5	4.5	6	6.5	5	7	6	1	5	4	3	6								130	4.32143	2.11776	0.565994	14
		140	0.5	3	4.5	4	7.5	7	5.5	7	5	2	5	4	4	7								140	4.71429	2.0354	0.543984	14
		150	0.5	3	4.5	4	8	7	4.5	7	5	2	5.5	4.5	4	8								150	4.82143	2.18039	0.582735	14
		160	1	3	4.5	4	8.5	7	4.5	6	7	2	6	5	4	10								160	5.17857	2.45425	0.655926	14
		170	2.5	4	4.5	4	9	7	5	6	6	3	6	5.5	4	10								170	5.46429	2.12553	0.56807	14
		180	3.5	3.5	4.5	4	9	7	5	6	5	3	6.5	5.5	4	12								180	5.60714	2.45089	0.655028	14
		190	4	3.5	4.5	4	9.5	7	4.5	5	4	3	7	6	4	12								190	5.57143	2.54843	0.681097	14
		200	5	4	4.5	4	10	5.5	4.5	5	5	2	7	6	4	13								200	5.67857	2.77771	0.742374	14

## Sheet: Fmr1KO,AP fre
		WT, DMSO (2h, 0.1%)																						WT, DMSO (2h, 0.1%)											WT	mean	mean	SE	SE
		AP frequency	22808010-11	22815000-1	22815002-3	22815005-6	22815034-36	22816002-3	22816008-9	22816012-13	22817010-11	22818000-1	22818004-5	22818024-25	22819003-4									AP frequency	mean	sd	se	n								DMSO	AMN082	DMSO	AMN082
		0	0	0	0	0	0	0	0	0	0	0	0	0	0									0	0	0	0	13		0					0	0	0	0	0
		10	0	0	0	0	0	0	0	0	0	0	0	0	0									10	0	0	0	13		10					10	0	0	0	0
		20	0	0	0	0	0	0	0	0	0	0	0	0	0									20	0	0	0	13		20					20	0	0	0	0
		30	0	0	0	0	0	0	0	0	0	0	0	0	0									30	0	0	0	13		30					30	0	0	0	0
		40	0	0	0	0	0	0	0	0	0	0	0	0	0									40	0	0	0	13		40					40	0	0	0	0
		50	0	0	0	0	0	0	0	0	0	0	0	2.55688	0									50	0.196683	0.709152	0.196683	13		50					50	0.196683	0	0.196683	0
		60	0	0	0	0	0	0	0	4.1888	0	0	0	6.19582	0									60	0.798818	1.99246	0.55261	13		60					60	0.798818	0.428971	0.55261	0.428971
		70	0	0	0	0	0	0	2.93	7.35471	0	0	0	7.8022	0									70	1.3913	2.86337	0.794156	13		70					70	1.3913	1.28869	0.794156	0.66999
		80	0	3.21124	0	0	5.65707	0	4.31791	8.98473	0	5.45093	3.39091	10.0782	0									80	3.16085	3.58915	0.99545	13		80					80	3.16085	4.56125	0.99545	1.18889
		90	0	8.91323	6.48308	2.13632	10.2798	0	8.18514	11.8756	5.32059	8.49609	7.07675	11.5353	0									90	6.17707	4.35265	1.20721	13		90					90	6.17707	7.46406	1.20721	1.32
		100	0	11.4168	9.54249	5.93938	14.9042	0	9.98156	13.4822	7.24495	10.9647	10.4851	13.0935	0									100	8.23498	5.26553	1.46039	13		100					100	8.23498	8.7421	1.46039	1.5375
		110	0	14.1237	11.6444	7.51567	17.9955	0	12.774	14.1516	9.34282	13.9449	13.6229	14.7718	0									110	9.99132	6.23584	1.72951	13		110					110	9.99132	10.9214	1.72951	1.50905
		120	0	17.2756	13.1411	10.2201	21.5998	1.14064	13.9752	16.0401	11.8832	16.2216	15.8541	17.3707	3.12698									120	12.1422	6.74913	1.87187	13		120					120	12.1422	12.183	1.87187	1.68382
		130	8.19673	19.0501	15.0542	13.1935	23.0016	1.77148	16.3852	17.3426	13.478	17.9229	16.3089	18.2379	6.89009									130	14.3718	5.74512	1.59341	13		130					130	14.3718	14.2914	1.59341	1.82089
		140	15.9962	20.9221	15.676	14.7926	24.692	3.65509	17.5781	19.1951	14.8189	20.2739	17.0853	21.3268	8.08413									140	16.4689	5.59354	1.55137	13		140					140	16.4689	16.3094	1.55137	1.65667
		150	20.446	22.6253	17.3308	17.6618	27.514	4.21196	19.1552	21.5255	15.2238	22.7538	19.8435	21.8115	9.71744									150	18.4477	6.03156	1.67285	13		150					150	18.4477	17.4664	1.67285	1.93051
		160	26.2154	25.1663	18.1131	19.5809	28.4697	5.99888	21.0478	22.6198	17.1676	25.1318	20.5531	24.3316	11.4278									160	20.448	6.25225	1.73406	13		160					160	20.448	18.9131	1.73406	1.85407
		170	30.0653	26.1778	19.971	21.1976	29.4402	8.48109	21.9917	23.6592	17.9994	26.3873	22.7633	26.111	13.1889									170	22.1103	6.18027	1.7141	13		170					170	22.1103	20.7732	1.7141	1.42146
		180	32.8092	27.8394	20.5393	22.7616	31.882	32.1527	23.1902	25.0623	20.0523	28.3093	23.5989	27.518	14.7547									180	25.4208	5.33975	1.48098	13		180					180	25.4208	22.1675	1.48098	1.70682
		190	35.7144	27.4119	21.7669	23.9926	32.3372	33.9058	24.9936	26.9424	21.3592	28.4048	24.4843	28.3508	15.7452									190	26.5699	5.46929	1.51691	13		190					190	26.5699	23.5438	1.51691	1.62518
		200	38.4425	30.0104	22.2277	25.7885	33.9272	40.7909	26.2544	27.1916	22.5989	30.7438	26.1467	29.6211	16.7906									200	28.5026	6.57562	1.82375	13		200					200	28.5026	25.6957	1.82375	1.5641
		cm	60.28	55.26	114.79	71.61	112.86	56.78	110.72	85.21	100.15	91.67	85.61	82.75	99.15									cm	86.68	20.8953	5.79532	13		cm
		RMP	-54	-54.8	-65.2	-55.3	-61.6	-58.9	-64	-61.9	-63.2	-54.7	-60.9	-62	-56.9									RMP	-59.4923	3.92587	1.08884	13		RMP
		WT, ANM082 (2h, 1uM)	AP frequency																					WT, ANM082 (2h, 1uM)
		AP frequency	22808013-14	22809000-1	22809005-7	22815017-18	22815021-22	22816016-18	22816020-21	22816027	22817000	22817001	22817003-4	22818008-10	22818016-17	22818019								AP frequency	mean	sd	se	n
		0	0	0	0	0	0	0	0	0	0	0	0	0	0	0								0	0	0	0	14
		10	0	0	0	0	0	0	0	0	0	0	0	0	0	0								10	0	0	0	14
		20	0	0	0	0	0	0	0	0	0	0	0	0	0	0								20	0	0	0	14
		30	0	0	0	0	0	0	0	0	0	0	0	0	0	0								30	0	0	0	14
		40	0	0	0	0	0	0	0	0	0	0	0	0	0	0								40	0	0	0	14
		50	0	0	0	0	0	0	0	0	0	0	0	0	0	0								50	0	0	0	14
		60	0	0	6.00559	0	0	0	0	0	0	0	0	0	0	0								60	0.428971	1.60506	0.428971	14
		70	0	0	8.36622	2.32558	0	4.80084	2.54899	0	0	0	0	0	0	0								70	1.28869	2.50687	0.66999	14
		80	0	0	10.9374	6.02824	8.09465	9.87527	7.98021	10.5987	5.12554	0	0	0	5.21754	0								80	4.56125	4.44842	1.18889	14
		90	0	0	12.9785	9.40105	10.5317	11.2155	10.3663	13.3597	8.63175		6.48869	0	7.79191	6.26775								90	7.46406	4.75934	1.32	13
		100	0	0	14.1738	9.81554	12.4186	15.3705	11.8418	16.9942	11.3314	0	7.78631	3.69685	10.1806	8.77976								100	8.7421	5.75278	1.5375	14
		110	0	5.78715	14.8767	12.6385	14.681	15.4878	14.0092	19.1216	12.7961	0	9.45816	8.47513	12.2354	13.3334								110	10.9214	5.64635	1.50905	14
		120	0	6.30541	15.362	13.7956	16.5225	17.537	14.8924	21.2519	14.3273	0	10.5684	9.55705	14.1549	16.2871								120	12.183	6.30029	1.68382	14
		130	0	13.7788	17.1129	15.1281	18.7104	20.6699	16.481	22.8287	15.517	0	12.2519	12.0886	15.1464	20.366								130	14.2914	6.81316	1.82089	14
		140	0	16.2914	18.7923	16.0345	20.3676	23.0217	17.1456	23.0423	17.3772	8.26446	13.404	14.5841	17.2504	22.7555								140	16.3094	6.19869	1.65667	14
		150	0	18.0274	19.2135	17.5523	22.5695	24.0378	18.3326	25.8743	18.5696	5.57588	14.4652	15.4414	18.9643	25.9056								150	17.4664	7.22331	1.93051	14
		160	0	21.4643	20.8276	18.3857	23.9231	24.0961	19.5419	27.0956	19.2308	11.4224	15.4732	16.2181	20.4048	26.7001								160	18.9131	6.9373	1.85407	14
		170	12.2254	22.0526	21.1154	19.4003	25.208	25.371	20.641	27.7777	21.6913	11.2676	15.846	16.9363	22.2208	29.071								170	20.7732	5.3186	1.42146	14
		180	12.0914	24.9583	22.6844	20.0337	26.4254	27.6629	21.3965	30.8655	22.05	9.5787	18.1085	18.3068	24.127	32.0559								180	22.1675	6.38633	1.70682	14
		190	13.7546	25.3678	24.213	20.4081	28.5103	30.4187	21.9862	31.25	23.8362	13.4779	18.1742	20.4307	24.3996	33.3854								190	23.5438	6.08087	1.62518	14
		200	28.371	27.0738	24.0582	21.7973	31.955	31.2728	23.4568	32.307	24.0964	13.7738	19.4667	20.6976	26.2002	35.2132								200	25.6957	5.85233	1.5641	14
		cm	64.64	110.71	96.37	93.24	81.18	76.41	84.5	48.54	104.71	79.28	92.9	99.17	108.65	70.61								cm	86.4936	17.7812	4.75223	14
		RMP	-52.3	-64.2	-64	-54.8	-55.4	-60.3	-52.7	-54.5	-56.4	-57.1	-61.4	-58.8	-59.6	-60.5								RMP	-58	3.86244	1.03228	14

## Sheet: Fmr1KO_Basic properties
	Fmr1KO																		Fmr1KO
	DMSO	22808010-11	22815000-1	22815002-3	22815005-6	22815034-36	22816002-3	22816008-9	22816012-13	22817010-11	22818000-1	22818004-5	22818024-25	22819003-4					DMSO	Mean	SD	SE	N
	Cm	60.28	55.26	114.79	71.61	112.86	56.78	110.72	85.21	100.15	91.67	85.61	82.75	99.15					Cm	86.68	20.0756	5.56796	13
	Vm	-54	-54.8	-65.2	-55.3	-61.6	-58.9	-64	-61.9	-63.2	-54.7	-60.9	-62	-56.9					Vm	-59.4923	3.77185	1.04612	13
	Rin (MegaOhms)	258.386	556.977	401.829	482.752	362.254	410.909	469.469	485.65	343.817	386.403	643.182	460.333	252.561					Rin (MegaOhms)	424.194	105.794	29.342	13
	Fmr1KO																		Fmr1KO
	AMN082	22808013-14	22809000-1	22809005-7	22815017-18	22815021-22	22816016-18	22816020-21	22816027	22817000	22817001	22817003-4	22818008-10	22818016-17	22818019				AMN082	Mean	SD	SE	N
	cm	64.64	110.71	96.37	93.24	81.18	76.41	84.5	48.54	104.71	79.28	92.9	99.17	108.65	70.61				cm	86.4936	17.1344	4.57937	14
	Vm	-52.3	-64.2	-64	-54.8	-55.4	-60.3	-52.7	-54.5	-56.4	-57.1	-61.4	-58.8	-59.6	-60.5				Vm	-58	3.72194	0.994731	14
	Rin (MegaOhms)	199.7	468.41	615.478	443.579	495.896	392.75	447.974	575.986	431.419	506.762	473.155	385.374	358.947	412.529				Rin (MegaOhms)	443.426	96.0073	25.659	14
