# Supplementary material for: mGluR7 allosteric modulator AMN082 corrects protein synthesis and pathological phenotypes in FXS
Source: EMBO Mol Med. 2024 Feb 19;16(3):5. doi: 10.1038/s44321-024-00038-w (PMC10940663; doi:10.1038/s44321-024-00038-w)
Supplement: Supplementary file 3 — Source Data Fig. 3 [file 44321_2024_38_MOESM3_ESM.zip › Figure 3 Source Data/3B/AP firing_WT_CTX_DMSO(2hr, 0.1%) vs AMN082(2hr, 1uM)_2022-0902_@@@@@.xlsx]

## Sheet: WT,AP num
		WT, DMSO (2hr, 0.1%)																				WT, DMSO (2hr, 0.1%)											WT	mean	mean	SE	SE
		AP number	22719000-1	22719005-6	22720000-1	22720002-4	22721000-3	22721005-6	22721020-21	22721022-23	22722000-1	22722004-5	22722007-8	22725012-13								AP number	mean	sd	se	n								DMSO	AMN082	DMSO	AMN082
		0	0	0	0	0	0	0	0	0	0	0	0	0								0	0	0	0	12		0					0	0	0	0	0
		10	0	0	0	0	0	0	0	0	0	0	0	0								10	0	0	0	12		10					10	0	0	0	0
		20	0	0	0	0	0	0	0	0	0	0	0	0								20	0	0	0	12		20					20	0	0	0	0
		30	0	0	0	0	0	0	0	0	0	0	0	0								30	0	0	0	12		30					30	0	0	0	0
		40	0	0	0	0	0	0	0	0	0	0	0	0								40	0	0	0	12		40					40	0	0.0769231	0	0.0769231
		50	0	0	0	0	0	0	0	0	0	0	0	0								50	0	0	0	12		50					50	0	0.230769	0	0.230769
		60	0	0	0	0	0.5	0.5	0	0	1	0.5	0	0								60	0.208333	0.334279	0.096498	12		60					60	0.208333	0.538462	0.096498	0.36891
		70	0	0	0	0	1.5	1	0	0	2	1.5	0.5	0								70	0.541667	0.752521	0.217234	12		70					70	0.541667	0.730769	0.217234	0.495542
		80	0	5	0	0	2.5	2	0	0	3	2	1.5	0								80	1.33333	1.62835	0.470063	12		80					80	1.33333	0.923077	0.470063	0.627485
		90	0.5	6	0	1.5	3.5	3	0	0	4	2.5	2.5	0								90	1.95833	1.95934	0.565613	12		90					90	1.95833	1.34615	0.565613	0.719207
		100	2	7	3	3.5	4.5	4.5	0	0	5	3.5	4	0								100	3.08333	2.21394	0.639108	12		100					100	3.08333	1.73077	0.639108	0.805859
		110	4	8	4.5	4.5	5.5	5	0	0	6	4	5	0								110	3.875	2.56838	0.741428	12		110					110	3.875	2.11538	0.741428	0.897207
		120	5.5	9	5.5	5.5	6	5	0	0	7	5	5.5	0								120	4.5	2.92326	0.843873	12		120					120	4.5	2.69231	0.843873	0.976549
		130	6.5	9.5	9.5	6	6	6	1.5	0.5	7	5.5	6.5	0								130	5.375	3.1343	0.904796	12		130					130	5.375	3.23077	0.904796	0.997779
		140	7	11	10	6.5	6.5	6.5	3.5	5.5	8	6	7	0								140	6.45833	2.82407	0.815239	12		140					140	6.45833	3.73077	0.815239	1.01529
		150	8.5	11	9.5	7	6.5	7	4	11	8	6.5	7.5	0.5								150	7.25	2.90376	0.838243	12		150					150	7.25	4.15385	0.838243	1.07772
		160	9	11	8	7	7	7	5	12.5	9	6.5	8	0.5								160	7.54167	3.00347	0.867027	12		160					160	7.54167	4.61538	0.867027	1.06089
		170	9	12	7.5	7.5	7	7	6	13.5	9	6.5	8.5	6.5								170	8.33333	2.29954	0.66382	12		170					170	8.33333	5.88462	0.66382	0.920134
		180	9.5	12	5.5	8	7.5	7.5	6	15	9	7.5	8.5	7								180	8.58333	2.63571	0.760864	12		180					180	8.58333	5.80769	0.760864	0.98146
		190	10	12	6	8	8	7.5	6	15	9	7.5	9	7								190	8.75	2.58931	0.74747	12		190					190	8.75	6.15385	0.74747	0.853696
		200	10	12	5.5	8	8	8	8.5	15	9.5	7.5	9	7								200	9	2.48633	0.717741	12		200					200	9	6.34615	0.717741	0.936073
		WT, ANM082 (2h, 1uM)																				WT, ANM082 (2h, 1uM)
		AP number	22718005-6	22718009-10	22718017	22718019-20	22719009-10	22719015-16	22719017-18	22720007-8	22720010-11	22720014	22721009-10	22721013	22721015-16							AP number	mean	sd	se	n
		0	0	0	0	0	0	0	0	0	0	0	0	0	0							0	0	0	0	13
		10	0	0	0	0	0	0	0	0	0	0	0	0	0							10	0	0	0	13
		20	0	0	0	0	0	0	0	0	0	0	0	0	0							20	0	0	0	13
		30	0	0	0	0	0	0	0	0	0	0	0	0	0							30	0	0	0	13
		40	0	0	0	0	0	0	1	0	0	0	0	0	0							40	0.0769231	0.27735	0.0769231	13
		50	0	0	0	0	0	0	3	0	0	0	0	0	0							50	0.230769	0.83205	0.230769	13
		60	0	0	0	0	3	0	4	0	0	0	0	0	0							60	0.538462	1.33012	0.36891	13
		70	0	0	0	0	4.5	0	5	0	0	0	0	0	0							70	0.730769	1.7867	0.495542	13
		80	0	0	0	0	6.5	0	5.5	0	0	0	0	0	0							80	0.923077	2.26243	0.627485	13
		90	1.5	0	0	0	8	0	6	0	0	0	1	1	0							90	1.34615	2.59314	0.719207	13
		100	3	0	0	0	9	0	6.5	0	0	0	2	2	0							100	1.73077	2.90556	0.805859	13
		110	3	0	0	0	10.5	0	6.5	0	1	0	3.5	3	0							110	2.11538	3.23493	0.897207	13
		120	4	0.5	0	1.5	12	0	7	1	1	0	4.5	3	0.5							120	2.69231	3.521	0.976549	13
		130	4	1.5	0	2	13	0	6.5	2	2.5	0	5.5	4	1							130	3.23077	3.59754	0.997779	13
		140	4.5	2.5	0	4	13	0	7	2.5	3	0	7	4	1							140	3.73077	3.66069	1.01529	13
		150	5	3	0	3.5	14	0	6	3	4	0	8	6	1.5							150	4.15385	3.88579	1.07772	13
		160	5	3	0	4.5	14	2	6	4	4	0	9.5	6	2							160	4.61538	3.8251	1.06089	13
		170	6	2.5	3	5	14.5	4	7	4.5	5	5	9.5	8	2.5							170	5.88462	3.31759	0.920134	13
		180	6	2.5	3	4	14.5	5	6.5	4	5	3	11	8	3							180	5.80769	3.53871	0.98146	13
		190	6	2.5	4	4.5	13.5	5.5	6.5	4.5	5.5	5	11.5	7	4							190	6.15385	3.07804	0.853696	13
		200	6.5	2	4	4.5	13.5	5	6	4.5	6	5	12.5	9	4							200	6.34615	3.37506	0.936073	13

## Sheet: WT,AP fre
		WT, DMSO (2h, 0.1%)																				WT, DMSO (2h, 0.1%)											WT	mean	mean	SE	SE
		AP frequency	22719000-1	22719005-6	22720000-1	22720002-4	22721000-3	22721005-6	22721020-21	22721022-23	22722000-1	22722004-5	22722007-8	22725012-13								AP frequency	mean	sd	se	n								DMSO	AMN082	DMSO	AMN082
		0	0	0	0	0	0	0	0	0	0	0	0	0								0	0	0	0	12		0					0	0	0	0	0
		10	0	0	0	0	0	0	0	0	0	0	0	0								10	0	0	0	12		10					10	0	0	0	0
		20	0	0	0	0	0	0	0	0	0	0	0	0								20	0	0	0	12		20					20	0	0	0	0
		30	0	0	0	0	0	0	0	0	0	0	0	0								30	0	0	0	12		30					30	0	0	0	0
		40	0	0	0	0	0	0	0	0	0	0	0	0								40	0	0	0	12		40					40	0	0	0	0
		50	0	0	0	0	0	0	0	0	0	0	0	0								50	0	0	0	12		50					50	0	0.543769	0	0.543769
		60	0	0	0	0	0	0	0	0	0	0	0	0								60	0	0	0	12		60					60	0	1.42087	0	0.977032
		70	0	0	0	0	2.53737	0	0	0	4.51384	2.25527	0	0								70	0.77554	1.49793	0.432415	12		70					70	0.77554	1.84201	0.432415	1.25401
		80	0	13.2065	0	0	6.49739	6.07176	0	0	8.07023	5.0579	2.90355	0								80	3.48395	4.3378	1.25222	12		80					80	3.48395	2.30593	1.25222	1.56301
		90	0	14.4122	0	4.26439	8.99125	9.1956	0	0	12.1405	7.29212	8.07535	0								90	5.36428	5.32378	1.53684	12		90					90	5.36428	2.8403	1.53684	1.74104
		100	5.63678	16.7467	8.42437	10.0878	11.3613	11.492	0	0	14.9259	10.0179	11.0036	0								100	8.30803	5.73699	1.65613	12		100					100	8.30803	4.73136	1.65613	1.94898
		110	12.9755	19.1965	8.56876	11.211	12.9668	14.0764	0	0	18.2071	10.5947	13.9044	0								110	10.1418	6.77615	1.9561	12		110					110	10.1418	5.69383	1.9561	2.2874
		120	14.8694	20.4736	9.38968	13.1367	15.5484	15.0432	0	0	18.8795	11.0825	15.1119	0								120	11.1279	7.32815	2.11546	12		120					120	11.1279	7.36958	2.11546	2.50033
		130	15.1929	22.3738	17.1232	14.4663	16.5652	17.8849	9.68084	0	21.8379	13.4011	18.7131	0								130	13.9366	7.37193	2.12809	12		130					130	13.9366	9.364	2.12809	2.48034
		140	16.4553	24.0194	20.0843	15.2395	18.2174	18.6302	18.7876	8.09717	23.3007	14.3857	18.9748	0								140	16.3493	6.62729	1.91313	12		140					140	16.3493	11.2696	1.91313	2.56665
		150	17.0655	24.1519	23.4009	16.408	19.4226	21.2212	21.2902	19.9995	25.7755	15.4045	21.1709	0								150	18.7759	6.68562	1.92997	12		150					150	18.7759	13.1207	1.92997	2.75679
		160	17.4531	25.2819	25.742	17.7666	21.3324	22.9892	22.8274	23.2364	27.1193	16.4154	22.0345	0								160	20.1832	7.19085	2.07582	12		160					160	20.1832	15.2724	2.07582	2.6762
		170	18.3312	27.8849	26.9047	19.0016	22.9968	24.1724	25.5889	25.8855	29.9299	17.0186	22.8329	12.7541								170	22.7751	5.05871	1.46032	12		170					170	22.7751	19.28	1.46032	1.90294
		180	20.1589	29.4611	28.4514	20.6317	25.4376	25.9615	27.48	28.2984	30.8201	19.1223	25.2931	13.814								180	24.5775	5.08089	1.46673	12		180					180	24.5775	20.8662	1.46673	2.02524
		190	21.9867	31.5381	29.182	20.6265	25.8991	27.061	29.8697	30.7141	32.7973	20.186	26.8632	13.4397								190	25.847	5.73936	1.65681	12		190					190	25.847	22.424	1.65681	2.20777
		200	23.7699	33.9533	31.2529	21.8745	27.2146	28.4672	30.4868	33.6548	33.5698	21.6653	29.7699	29.6213								200	28.775	4.37075	1.26173	12		200					200	28.775	23.7701	1.26173	2.19968
		cm	92.69	63.41	57.84	110.14	110.48	95.93	57.05	61.5	91.81	113.08	108.22	69.17								cm	85.9433	22.5853	6.51981	12		cm
		RMP	-63.3	-52.8	-55.8	-59.3	-63.2	-57.6	-56.5	-59.6	-61	-59.4	-64.2	-69.4								RMP	-60.175	4.43399	1.27998	12		RMP
		WT, ANM082 (2h, 1uM)	AP frequency																			WT, ANM082 (2h, 1uM)
		AP frequency	22718005-6	22718009-10	22718017	22718019-20	22719009-10	22719017-18	22720007-8	22720010-11	22720014	22721009-10	22721013	22721015-16	22725005-6							AP frequency	mean	sd	se	n
		0	0	0	0	0	0	0	0	0	0	0	0	0	0							0	0	0	0	13
		10	0	0	0	0	0	0	0	0	0	0	0	0	0							10	0	0	0	13
		20	0	0	0	0	0	0	0	0	0	0	0	0	0							20	0	0	0	13
		30	0	0	0	0	0	0	0	0	0	0	0	0	0							30	0	0	0	13
		40	0	0	0	0	0	0	0	0	0	0	0	0	0							40	0	0	0	13
		50	0	0	0	0	0	7.069	0	0	0	0	0	0	0							50	0.543769	1.96059	0.543769	13
		60	0	0	0	0	7.72466	10.7467	0	0	0	0	0	0	0							60	1.42087	3.52274	0.977032	13
		70	0	0	0	0	10.8075	13.1386	0	0	0	0	0	0	0							70	1.84201	4.5214	1.25401	13
		80	0	0	0	0	14.3112	15.666	0	0	0	0	0	0	0							80	2.30593	5.6355	1.56301	13
		90	3.25832	0	0	0	16.3638	17.3018	0	0	0	0	0	0	0							90	2.8403	6.2774	1.74104	13
		100	8.40691	0	0	0	18.1732	18.6229	0	0	0	6.94585	9.35877	0	0							100	4.73136	7.02715	1.94898	13
		110	9.69051	0	0	0	21.6327	20.9648	0	0	0	11.1331	10.5986	0	0							110	5.69383	8.24734	2.2874	13
		120	10.8593	0	0	6.33726	24.8035	22.4146	3.3245	0	0	14.6256	13.4397	0	0							120	7.36958	9.01509	2.50033	13
		130	11.7338	12.0986	0	6.95879	25.8107	23.4229	4.0371	6.63884	0	17.804	13.2273	0	0							130	9.364	8.94299	2.48034	13
		140	12.7555	13.9625	0	12.3867	28.9758	24.5551	7.96873	7.95293	0	19.7164	13.7753	0	4.45621							140	11.2696	9.25419	2.56665	13
		150	13.7867	17.4407	0	13.6243	33.0201	26.2646	12.1709	10.8515	0	21.2389	14.6856	2.54261	4.94323							150	13.1207	9.93976	2.75679	13
		160	14.6897	20.12	0	15.1861	32.7919	27.4994	12.337	11.5706	0	24.2297	16.708	7.20815	16.2007							160	15.2724	9.64918	2.6762	13
		170	15.7021	20.6112	17.9548	15.3029	35.34	28.2953	16.6599	14.1151	15.8848	26.5428	18.5534	10.3658	15.3113							170	19.28	6.86116	1.90294	13
		180	16.3267	22.2751	23.3662	16.0228	37.508	29.2842	16.3414	14.5627	17.0054	28.8541	18.4517	11.1494	20.1132							180	20.8662	7.3021	2.02524	13
		190	17.0487	23.4604	26.419	17.0252	40.9037	30.6854	18.1135	15.4516	16.4355	31.582	18.7436	13.7767	21.8666							190	22.424	7.96023	2.20777	13
		200	18.3421	23.6686	26.4901	18.9019	43.0724	31.572	20.4138	16.5518	18.5185	32.8227	19.802	15.2777	23.5778							200	23.7701	7.93107	2.19968	13
		cm	89.12	71.61	58.02	61.91	52.92	96.14	93.26	130.6	96.72	65.85	90.01	115.87	96.78							cm	86.0623	23.0297	6.38728	13
		RMP	-64.9	-56.8	-52.7	-47	-50.3	-64.8	-62.8	-61.9	-62.6	-63.1	-64.1	-61	-55.5							RMP	-59.0385	5.96888	1.65547	13

## Sheet: WT_Basic properties
	WT
	DMSO	22719000-1	22719005-6	22720000-1	22720002-4	22721000-3	22721005-6	22721020-21	22721022-23	22722000-1	22722004-5	22722007-8	22725012-13							Mean	SD	SE	N
	Cm	92.69	63.41	57.84	110.14	110.48	95.93	57.05	61.5	91.81	113.08	108.22	69.17						Cm	85.9433	21.6237	6.24224	12
	Vm	-63.3	-52.8	-55.8	-59.3	-63.2	-57.6	-56.5	-59.6	-61	-59.4	-64.2	-69.4						Vm	-60.175	4.24522	1.22549	12
	Rin (Mohms)	465.64	707.984	584.135	395.231	366.802	340.22	401.919	217.667	482.025	418.925	282.529	404.339						Rin (Mohms)	422.285	124.486	35.936	12
	WT
	AMN082	22718005-6	22718009-10	22718017	22718019-20	22719009-10	22719017-18	22720007-8	22720010-11	22720014	22721009-10	22721013	22721015-16	22725005-6						Mean	SD	SE	N
	cm	89.12	71.61	58.02	61.91	52.92	96.14	93.26	130.6	96.72	65.85	90.01	115.87	96.78					Cm	86.0623	22.1262	6.1367	13
	Vm	-64.9	-56.8	-52.7	-47	-50.3	-64.8	-62.8	-61.9	-62.6	-63.1	-64.1	-61	-55.5					Vm	-59.0385	5.73472	1.59052	13
	Rin (Mohms)	581.901	506.547	295.506	431.537	369.475	488.548	430.866	320.266	418.443	387.185	428.195	319.072	402.736					Rin (Mohms)	413.868	77.3567	21.4549	13
