# Supplementary material for: mGluR7 allosteric modulator AMN082 corrects protein synthesis and pathological phenotypes in FXS
Source: EMBO Mol Med. 2024 Feb 19;16(3):5. doi: 10.1038/s44321-024-00038-w (PMC10940663; doi:10.1038/s44321-024-00038-w)
Supplement: Supplementary file 3 — Source Data Fig. 3 [file 44321_2024_38_MOESM3_ESM.zip › Figure 3 Source Data/3C/Figure 3C.xlsx]

## Sheet: Sheet1
Audiogenic seizure score
Saline	AMN082
2	0
1	1
4	0
2	2
2	0
3	1
Table Analyzed	AGS_Fmr1KO_AMN082
Column B	AMN082
vs.	vs.
Column A	Saline
Mann Whitney test
P value	0.0281
Exact or approximate P value?	Exact
P value summary	*
Significantly different (P < 0.05)?	Yes
One- or two-tailed P value?	Two-tailed
Sum of ranks in column A,B	53.50 , 24.50
Mann-Whitney U	3.5
Difference between medians
Median of column A	2.000, n=6
Median of column B	0.5000, n=6
Difference: Actual	-1.5
Difference: Hodges-Lehmann	-2
