# Supplementary material for: mGluR7 allosteric modulator AMN082 corrects protein synthesis and pathological phenotypes in FXS
Source: EMBO Mol Med. 2024 Feb 19;16(3):5. doi: 10.1038/s44321-024-00038-w (PMC10940663; doi:10.1038/s44321-024-00038-w)
Supplement: Supplementary file 4 — Source Data Fig. 4 [file 44321_2024_38_MOESM4_ESM.zip]

Archive with 6 entries (3 files):
- Figure 4 Source Data/4A/
- Figure 4 Source Data/4A/Figure 4A.xlsx
- Figure 4 Source Data/4B/
- Figure 4 Source Data/4B/FIgure 4B.xlsx
- Figure 4 Source Data/4C/
- Figure 4 Source Data/4C/Figure 4C.xlsx
