# Supplementary material for: mGluR7 allosteric modulator AMN082 corrects protein synthesis and pathological phenotypes in FXS
Source: EMBO Mol Med. 2024 Feb 19;16(3):5. doi: 10.1038/s44321-024-00038-w (PMC10940663; doi:10.1038/s44321-024-00038-w)
Supplement: Supplementary file 4 — Source Data Fig. 4 [file 44321_2024_38_MOESM4_ESM.zip › Figure 4 Source Data/4A/Figure 4A.xlsx]

## Sheet: Sheet1
No. of Marbels buried
WT+Saline	WT+AMN082	Fmr1KO+Saline	Fmr1KO+AMN082
7	7	9	8
6	3	10	9
6	8	15	6
4	4	8	8
5	11	10	7
9	1	14	3
7	6	12	8
6	6	12	6
6	5	8	6
6	7	12	4
Table Analyzed	Marble burying test
Two-way ANOVA	Ordinary
Alpha	0.05
Source of Variation	% of total variation	P value	P value summary	Significant?
Row Factor	8.384	0.7683	ns	No
Column Factor	51.15	<0.0001	****	Yes
ANOVA table	SS (Type III)	DF	MS	F (DFn, DFd)	P value
Row Factor	29.13	9	3.236	F (9, 27) = 0.6216	P=0.7683
Column Factor	177.7	3	59.23	F (3, 27) = 11.38	P<0.0001
Residual	140.6	27	5.206
Data summary
Number of columns (Column Factor)	4
Number of rows (Row Factor)	10
Number of values	40
Compare column means (main column effect)
Number of families	1
Number of comparisons per family	6
Alpha	0.05
Tukey's multiple comparisons test	Mean Diff.	95.00% CI of diff.	Below threshold?	Summary	Adjusted P Value
WT+Saline vs. WT+AMN082	0.4	-2.392 to 3.192	No	ns	0.9791
WT+Saline vs. Fmr1KO+Saline	-4.8	-7.592 to -2.008	Yes	***	0.0004
WT+Saline vs. Fmr1KO+AMN082	-0.3	-3.092 to 2.492	No	ns	0.991
WT+AMN082 vs. Fmr1KO+Saline	-5.2	-7.992 to -2.408	Yes	***	0.0001
WT+AMN082 vs. Fmr1KO+AMN082	-0.7	-3.492 to 2.092	No	ns	0.9015
Fmr1KO+Saline vs. Fmr1KO+AMN082	4.5	1.708 to 7.292	Yes	***	0.0008
Test details	Mean 1	Mean 2	Mean Diff.	SE of diff.	N1	N2	q	DF
WT+Saline vs. WT+AMN082	6.2	5.8	0.4	1.02	10	10	0.5544	27
WT+Saline vs. Fmr1KO+Saline	6.2	11	-4.8	1.02	10	10	6.652	27
WT+Saline vs. Fmr1KO+AMN082	6.2	6.5	-0.3	1.02	10	10	0.4158	27
WT+AMN082 vs. Fmr1KO+Saline	5.8	11	-5.2	1.02	10	10	7.207	27
WT+AMN082 vs. Fmr1KO+AMN082	5.8	6.5	-0.7	1.02	10	10	0.9701	27
Fmr1KO+Saline vs. Fmr1KO+AMN082	11	6.5	4.5	1.02	10	10	6.236	27
