# Supplementary material for: mGluR7 allosteric modulator AMN082 corrects protein synthesis and pathological phenotypes in FXS
Source: EMBO Mol Med. 2024 Feb 19;16(3):5. doi: 10.1038/s44321-024-00038-w (PMC10940663; doi:10.1038/s44321-024-00038-w)
Supplement: Supplementary file 4 — Source Data Fig. 4 [file 44321_2024_38_MOESM4_ESM.zip › Figure 4 Source Data/4B/FIgure 4B.xlsx]

## Sheet: Time in zone
	WT+Saline										WT+AMN082										Fmr1KO+Saline										Fmr1KO+AMN082
Central zone	5	11.3	5.667	11	17.8	11.1	11.1	13.6	25		24.5	5.8	24.6	14.1	11.6	11.4	11.5	22.3	29		16	24.5	37.6	20.4	31.3	24.5	26	5.5			21.6	13.4	25.3	33.3	32.2	23.4	10.4	13.3
Number of families	1
Number of comparisons per family	6							DF
Alpha	0.05							30
								30
Tukey's multiple comparisons test	Mean Diff.	95.00% CI of diff.	Below threshold?	Summary	Adjusted P Value			30
WT+Saline vs. WT+AMN082	-4.804	-15.25 to 5.639	No	ns	0.6004	A-B		30
WT+Saline vs. Fmr1KO+Saline	-10.83	-21.59 to -0.06429	Yes	*	0.0482	A-C		30
WT+Saline vs. Fmr1KO+AMN082	-9.216	-19.98 to 1.548	No	ns	0.1142	A-D		30
WT+AMN082 vs. Fmr1KO+Saline	-6.025	-16.79 to 4.739	No	ns	0.4375	B-C
WT+AMN082 vs. Fmr1KO+AMN082	-4.413	-15.18 to 6.352	No	ns	0.6835	B-D
Fmr1KO+Saline vs. Fmr1KO+AMN082	1.613	-9.464 to 12.69	No	ns	0.9786	C-D
Test details	Mean 1	Mean 2	Mean Diff.	SE of diff.	n1	n2	q
WT+Saline vs. WT+AMN082	12.4	17.2	-4.804	3.841	9	9	1.769
WT+Saline vs. Fmr1KO+Saline	12.4	23.23	-10.83	3.959	9	8	3.868
WT+Saline vs. Fmr1KO+AMN082	12.4	21.61	-9.216	3.959	9	8	3.292
WT+AMN082 vs. Fmr1KO+Saline	17.2	23.23	-6.025	3.959	9	8	2.152
WT+AMN082 vs. Fmr1KO+AMN082	17.2	21.61	-4.413	3.959	9	8	1.576
Fmr1KO+Saline vs. Fmr1KO+AMN082	23.23	21.61	1.613	4.074	8	8	0.5598
Data sets analyzed	A-D
ANOVA summary
F	3.044
P value	0.044
P value summary	*
Significant diff. among means (P < 0.05)?	Yes
R squared	0.2334
Brown-Forsythe test
F (DFn, DFd)	0.6516 (3, 30)
P value	0.5882
P value summary	ns
Are SDs significantly different (P < 0.05)?	No
Bartlett's test
Bartlett's statistic (corrected)	1.585
P value	0.6627
P value summary	ns
Are SDs significantly different (P < 0.05)?	No
ANOVA table	SS	DF	MS	F (DFn, DFd)	P value
Treatment (between columns)	606.2	3	202.1	F (3, 30) = 3.044	P=0.0440
Residual (within columns)	1991	30	66.38
Total	2597	33

## Sheet: Distance traveled
WT+Saline										WT+AMN082										Fmr1KO+Saline										Fmr1KO+AMN082
20.7648	34.6031	47.586	51.827	104.977	31.856	46.296	62.888	148.491		126.15	30.15	82.8796	68.306	60.9646	33.4288	51.2419	65.8535	97.491	149.408	260.92	246.033	187.976	331.389	244.57	296.969	118.815				124.982	177.234	154.912	490.831	454.76	906.811	656.135	221.293	92.3846	103.493
																			Number of families	1
																			Number of comparisons per family	6
																			Alpha	0.05
																			Tukey's multiple comparisons test	Mean Diff.	95.00% CI of diff.	Below threshold?	Summary	Adjusted P Value
																			WT+Saline vs. WT+AMN082	-15.56	-206.3 to 175.2	No	ns	0.9961	A-B
																			WT+Saline vs. Fmr1KO+Saline	-179.9	-389.2 to 29.32	No	ns	0.1124	A-C
																			WT+Saline vs. Fmr1KO+AMN082	-277.3	-468.0 to -86.48	Yes	**	0.0022	A-D
																			WT+AMN082 vs. Fmr1KO+Saline	-164.4	-369.0 to 40.24	No	ns	0.1516	B-C
																			WT+AMN082 vs. Fmr1KO+AMN082	-261.7	-447.4 to -76.02	Yes	**	0.0031	B-D
																			Fmr1KO+Saline vs. Fmr1KO+AMN082	-97.33	-301.9 to 107.3	No	ns	0.5765	C-D
																			Test details	Mean 1	Mean 2	Mean Diff.	SE of diff.	n1	n2	q	DF
																			WT+Saline vs. WT+AMN082	61.03	76.59	-15.56	70.41	9	10	0.3124	32
																			WT+Saline vs. Fmr1KO+Saline	61.03	241	-179.9	77.23	9	7	3.295	32
																			WT+Saline vs. Fmr1KO+AMN082	61.03	338.3	-277.3	70.41	9	10	5.569	32
																			WT+AMN082 vs. Fmr1KO+Saline	76.59	241	-164.4	75.52	10	7	3.078	32
																			WT+AMN082 vs. Fmr1KO+AMN082	76.59	338.3	-261.7	68.53	10	10	5.4	32
																			Fmr1KO+Saline vs. Fmr1KO+AMN082	241	338.3	-97.33	75.52	7	10	1.823	32
																			Table Analyzed	Distance traveled (cm)_WT and Fmr1ko (Saline, amn082)
																			Data sets analyzed	A-D
																			ANOVA summary
																			F	7.248
																			P value	0.0008
																			P value summary	***
																			Significant diff. among means (P < 0.05)?	Yes
																			R squared	0.4046
																			Brown-Forsythe test
																			F (DFn, DFd)	4.896 (3, 32)
																			P value	0.0065
																			P value summary	**
																			Are SDs significantly different (P < 0.05)?	Yes
																			Bartlett's test
																			Bartlett's statistic (corrected)	42.49
																			P value	<0.0001
																			P value summary	****
																			Are SDs significantly different (P < 0.05)?	Yes
																			ANOVA table	SS	DF	MS	F (DFn, DFd)	P value
																			Treatment (between columns)	510613	3	170204	F (3, 32) = 7.248	P=0.0008
																			Residual (within columns)	751471	32	23483
																			Total	1262084	35
																			Data summary
																			Number of treatments (columns)	4
																			Number of values (total)	36

## Sheet: Immobile time
	WT+Saline										WT+AMN082										Fmr1KO+Saline										Fmr1KO+AMN082
Central zone	0.4	0.5	0.2	0.7	2.3	1.1	1.2	0.7	3		2.1	0.2	6.2	1.2	0.6	0.6	0.5	5.2	5.1		1	1.2	4.6	4.8	9.7	7.7	10.1	0.3			7.8	1.3	14.7	6.4	1.3	0.8	0.3	0.3
Number of families	1
Number of comparisons per family	6
Alpha	0.05
Tukey's multiple comparisons test	Mean Diff.	95.00% CI of diff.	Below threshold?	Summary	Adjusted P Value
WT+Saline vs. WT+AMN082	-1.289	-5.654 to 3.076	No	ns	0.8525	A-B
WT+Saline vs. Fmr1KO+Saline	-3.803	-8.302 to 0.6968	No	ns	0.1211	A-C
WT+Saline vs. Fmr1KO+AMN082	-2.99	-7.490 to 1.509	No	ns	0.2899	A-D
WT+AMN082 vs. Fmr1KO+Saline	-2.514	-7.013 to 1.986	No	ns	0.439	B-C
WT+AMN082 vs. Fmr1KO+AMN082	-1.701	-6.201 to 2.798	No	ns	0.7345	B-D
Fmr1KO+Saline vs. Fmr1KO+AMN082	0.8125	-3.817 to 5.442	No	ns	0.9636	C-D
Test details	Mean 1	Mean 2	Mean Diff.	SE of diff.	n1	n2	q	DF
WT+Saline vs. WT+AMN082	1.122	2.411	-1.289	1.605	9	9	1.135	30
WT+Saline vs. Fmr1KO+Saline	1.122	4.925	-3.803	1.655	9	8	3.25	30
WT+Saline vs. Fmr1KO+AMN082	1.122	4.113	-2.99	1.655	9	8	2.556	30
WT+AMN082 vs. Fmr1KO+Saline	2.411	4.925	-2.514	1.655	9	8	2.148	30
WT+AMN082 vs. Fmr1KO+AMN082	2.411	4.113	-1.701	1.655	9	8	1.454	30
Fmr1KO+Saline vs. Fmr1KO+AMN082	4.925	4.113	0.8125	1.703	8	8	0.6748	30
Table Analyzed	Immobile time_WT and Fmr1ko (Saline, amn082)
Data sets analyzed	A-D
ANOVA summary
F	2.135
P value	0.1167
P value summary	ns
Significant diff. among means (P < 0.05)?	No
R squared	0.1759
Brown-Forsythe test
F (DFn, DFd)	1.943 (3, 30)
P value	0.144
P value summary	ns
Are SDs significantly different (P < 0.05)?	No
Bartlett's test
Bartlett's statistic (corrected)	17.43
P value	0.0006
P value summary	***
Are SDs significantly different (P < 0.05)?	Yes
ANOVA table	SS	DF	MS	F (DFn, DFd)	P value
Treatment (between columns)	74.27	3	24.76	F (3, 30) = 2.135	P=0.1167
Residual (within columns)	347.9	30	11.6
Total	422.2	33
Data summary
Number of treatments (columns)	4
Number of values (total)	34
