# Supplementary material for: mGluR7 allosteric modulator AMN082 corrects protein synthesis and pathological phenotypes in FXS
Source: EMBO Mol Med. 2024 Feb 19;16(3):5. doi: 10.1038/s44321-024-00038-w (PMC10940663; doi:10.1038/s44321-024-00038-w)
Supplement: Supplementary file 4 — Source Data Fig. 4 [file 44321_2024_38_MOESM4_ESM.zip › Figure 4 Source Data/4C/Figure 4C.xlsx]

## Sheet: Sheet1
	WT+Saline										WT+AMN082										Fmr1KO+Saline										Fmr1KO+AMN082
Empty cage	43.3	62.6	37	96.8	6.1	17.1	22.4	44.35	21.9	31.9	43.1	3.9	51.1	57.7	47.1	52.8	156.6	72.6	24.4	71.4	97.9	40.95	82.91	18.27	53.68	38	43	67	34	51	27.2	37.9	66	46.8	7.3	31.9	53.17	27.2	39.4	48.6
Stranger mouse	96	139	98.7	138	115.4	277.4	117.7	98.5	154.4	69	149.9	126.1	149.4	122	123.2	148.3	217	120.5	197.9	193.3	82.15	168.93	96.83	58.09	146.03	117	142	190	113	241	124.7	134.7	88.1	230.5	107.3	163.9	174.2	179.7	157.3	165.7
Table Analyzed	Sociability_Re-analyzed
Two-way ANOVA	Ordinary
Alpha	0.05
Source of Variation	% of total variation	P value	P value summary	Significant?
Interaction	0.8465	0.6446	ns	No
Row Factor	61.12	<0.0001	****	Yes
Column Factor	1.606	0.3723	ns	No
ANOVA table	SS	DF	MS	F (DFn, DFd)	P value
Interaction	2575	3	858.2	F (3, 72) = 0.5578	P=0.6446
Row Factor	185907	1	185907	F (1, 72) = 120.8	P<0.0001
Column Factor	4885	3	1628	F (3, 72) = 1.058	P=0.3723
Residual	110787	72	1539
Difference between row means
Mean of Empty cage	46.91
Mean of Stranger mouse	143.3
Difference between means	-96.41
SE of difference	8.771
95% CI of difference	-113.9 to -78.93
Data summary
Number of columns (Column Factor)	4
Number of rows (Row Factor)	2
Number of values	80
Compare cell means regardless of rows and columns
Number of families	1
Number of comparisons per family	28
Alpha	0.05
Šídák's multiple comparisons test	Mean Diff.	95.00% CI of diff.	Below threshold?	Summary	Adjusted P Value
Empty cage:WT+Saline vs. Empty cage:WT+AMN082	-19.73	-76.50 to 37.05	No	ns	0.9998
Empty cage:WT+Saline vs. Empty cage:Fmr1KO+Saline	-14.33	-71.10 to 42.45	No	ns	>0.9999
Empty cage:WT+Saline vs. Empty cage:Fmr1KO+AMN082	-0.202	-56.98 to 56.57	No	ns	>0.9999
Empty cage:WT+Saline vs. Stranger mouse:WT+Saline	-92.07	-148.8 to -35.29	Yes	****	<0.0001
Empty cage:WT+Saline vs. Stranger mouse:WT+AMN082	-116.4	-173.2 to -59.64	Yes	****	<0.0001
Empty cage:WT+Saline vs. Stranger mouse:Fmr1KO+Saline	-97.16	-153.9 to -40.38	Yes	****	<0.0001
Empty cage:WT+Saline vs. Stranger mouse:Fmr1KO+AMN082	-114.3	-171.0 to -57.49	Yes	****	<0.0001
Empty cage:WT+AMN082 vs. Empty cage:Fmr1KO+Saline	5.399	-51.38 to 62.17	No	ns	>0.9999
Empty cage:WT+AMN082 vs. Empty cage:Fmr1KO+AMN082	19.52	-37.25 to 76.30	No	ns	0.9998
Empty cage:WT+AMN082 vs. Stranger mouse:WT+Saline	-72.34	-129.1 to -15.56	Yes	**	0.0028
Empty cage:WT+AMN082 vs. Stranger mouse:WT+AMN082	-96.69	-153.5 to -39.91	Yes	****	<0.0001
Empty cage:WT+AMN082 vs. Stranger mouse:Fmr1KO+Saline	-77.43	-134.2 to -20.66	Yes	***	0.001
Empty cage:WT+AMN082 vs. Stranger mouse:Fmr1KO+AMN082	-94.54	-151.3 to -37.76	Yes	****	<0.0001
Empty cage:Fmr1KO+Saline vs. Empty cage:Fmr1KO+AMN082	14.12	-42.65 to 70.90	No	ns	>0.9999
Empty cage:Fmr1KO+Saline vs. Stranger mouse:WT+Saline	-77.74	-134.5 to -20.96	Yes	***	0.0009
Empty cage:Fmr1KO+Saline vs. Stranger mouse:WT+AMN082	-102.1	-158.9 to -45.31	Yes	****	<0.0001
Empty cage:Fmr1KO+Saline vs. Stranger mouse:Fmr1KO+Saline	-82.83	-139.6 to -26.06	Yes	***	0.0003
Empty cage:Fmr1KO+Saline vs. Stranger mouse:Fmr1KO+AMN082	-99.94	-156.7 to -43.16	Yes	****	<0.0001
Empty cage:Fmr1KO+AMN082 vs. Stranger mouse:WT+Saline	-91.86	-148.6 to -35.09	Yes	****	<0.0001
Empty cage:Fmr1KO+AMN082 vs. Stranger mouse:WT+AMN082	-116.2	-173.0 to -59.44	Yes	****	<0.0001
Empty cage:Fmr1KO+AMN082 vs. Stranger mouse:Fmr1KO+Saline	-96.96	-153.7 to -40.18	Yes	****	<0.0001
Empty cage:Fmr1KO+AMN082 vs. Stranger mouse:Fmr1KO+AMN082	-114.1	-170.8 to -57.29	Yes	****	<0.0001
Stranger mouse:WT+Saline vs. Stranger mouse:WT+AMN082	-24.35	-81.13 to 32.43	No	ns	0.9945
Stranger mouse:WT+Saline vs. Stranger mouse:Fmr1KO+Saline	-5.093	-61.87 to 51.68	No	ns	>0.9999
Stranger mouse:WT+Saline vs. Stranger mouse:Fmr1KO+AMN082	-22.2	-78.98 to 34.58	No	ns	0.9986
Stranger mouse:WT+AMN082 vs. Stranger mouse:Fmr1KO+Saline	19.26	-37.52 to 76.03	No	ns	0.9999
Stranger mouse:WT+AMN082 vs. Stranger mouse:Fmr1KO+AMN082	2.15	-54.63 to 58.93	No	ns	>0.9999
Stranger mouse:Fmr1KO+Saline vs. Stranger mouse:Fmr1KO+AMN082	-17.11	-73.88 to 39.67	No	ns	>0.9999
