# Supplementary material for: mGluR7 allosteric modulator AMN082 corrects protein synthesis and pathological phenotypes in FXS
Source: EMBO Mol Med. 2024 Feb 19;16(3):5. doi: 10.1038/s44321-024-00038-w (PMC10940663; doi:10.1038/s44321-024-00038-w)
Supplement: Supplementary file 5 — Source Data Fig. 5 [file 44321_2024_38_MOESM5_ESM.zip]

Archive with 6 entries (3 files):
- Figure 5 Source Data/5A/
- Figure 5 Source Data/5A/Figure 5A.xlsx
- Figure 5 Source Data/5B/
- Figure 5 Source Data/5B/Figure 5B.xlsx
- Figure 5 Source Data/5C/
- Figure 5 Source Data/5C/Figure 5C.xlsx
