# Supplementary material for: mGluR7 allosteric modulator AMN082 corrects protein synthesis and pathological phenotypes in FXS
Source: EMBO Mol Med. 2024 Feb 19;16(3):5. doi: 10.1038/s44321-024-00038-w (PMC10940663; doi:10.1038/s44321-024-00038-w)
Supplement: Supplementary file 5 — Source Data Fig. 5 [file 44321_2024_38_MOESM5_ESM.zip › Figure 5 Source Data/5A/Figure 5A.xlsx]

## Sheet: Sheet1
Preference index
WT+Saline	WT+AMN082	Fmr1KO+Saline	Fmr1KO+AMN082
0.644444	1	0.368421	0.714286
0.632353	0.4	0.375	0.604167
0.714286	0.645161	0.333333	0.8
0.555556	0.5	0.5	0.666667
0.616438	0.745098	0.384615	0.666667
0.636364	0.75	0.320988	0.5
0.772727	0.565217	0.414286	0.533333
0.72	0.75	0.519231	0.5
0.659091	0.75	0.5	0.552083
0.52	0.388889	0.336538	0.736842
Table Analyzed	Novel object rec. test (pref. index)
Two-way ANOVA	Ordinary
Alpha	0.05
Source of Variation	% of total variation	P value	P value summary	Significant?
Row Factor	12.82	0.5372	ns	No
Column Factor	44.54	0.0002	***	Yes
ANOVA table	SS (Type III)	DF	MS	F (DFn, DFd)	P value
Row Factor	0.1212	9	0.01346	F (9, 27) = 0.9019	P=0.5372
Column Factor	0.4209	3	0.1403	F (3, 27) = 9.401	P=0.0002
Residual	0.403	27	0.01493
Data summary
Number of columns (Column Factor)	4
Number of rows (Row Factor)	10
Number of values	40
Compare column means (main column effect)
Number of families	1
Number of comparisons per family	6
Alpha	0.05
Tukey's multiple comparisons test	Mean Diff.	95.00% CI of diff.	Below threshold?	Summary	Adjusted P Value
WT+Saline vs. WT+AMN082	-0.002311	-0.1518 to 0.1472	No	ns	>0.9999
WT+Saline vs. Fmr1KO+Saline	0.2419	0.09237 to 0.3914	Yes	***	0.0008
WT+Saline vs. Fmr1KO+AMN082	0.01972	-0.1298 to 0.1692	No	ns	0.9836
WT+AMN082 vs. Fmr1KO+Saline	0.2442	0.09468 to 0.3937	Yes	***	0.0007
WT+AMN082 vs. Fmr1KO+AMN082	0.02203	-0.1275 to 0.1715	No	ns	0.9774
Fmr1KO+Saline vs. Fmr1KO+AMN082	-0.2222	-0.3717 to -0.07265	Yes	**	0.002
Test details	Mean 1	Mean 2	Mean Diff.	SE of diff.	N1	N2	q	DF
WT+Saline vs. WT+AMN082	0.6471	0.6494	-0.002311	0.05464	10	10	0.05981	27
WT+Saline vs. Fmr1KO+Saline	0.6471	0.4052	0.2419	0.05464	10	10	6.261	27
WT+Saline vs. Fmr1KO+AMN082	0.6471	0.6274	0.01972	0.05464	10	10	0.5105	27
WT+AMN082 vs. Fmr1KO+Saline	0.6494	0.4052	0.2442	0.05464	10	10	6.321	27
WT+AMN082 vs. Fmr1KO+AMN082	0.6494	0.6274	0.02203	0.05464	10	10	0.5703	27
Fmr1KO+Saline vs. Fmr1KO+AMN082	0.4052	0.6274	-0.2222	0.05464	10	10	5.751	27
