# Supplementary material for: mGluR7 allosteric modulator AMN082 corrects protein synthesis and pathological phenotypes in FXS
Source: EMBO Mol Med. 2024 Feb 19;16(3):5. doi: 10.1038/s44321-024-00038-w (PMC10940663; doi:10.1038/s44321-024-00038-w)
Supplement: Supplementary file 5 — Source Data Fig. 5 [file 44321_2024_38_MOESM5_ESM.zip › Figure 5 Source Data/5B/Figure 5B.xlsx]

## Sheet: Sheet1
WT+Saline	WT+AMN082	Fmr1KO+Saline	Fmr1KO+AMN082	WT+Saline	WT+AMN082	Fmr1KO+Saline	Fmr1KO+AMN082
8.33333	8.33333	8.33333	5.55556	62.7778	5.55556	52.2222	60
6.66667	10	6.11111	6.11111	53.3333	32.2222	33.8889	83.8889
5	7.22222	8.88889	7.22222	70.5556	66.1111	20	60.5556
				61.6667	55.5556	40.5556	78.8889
				31.1111	26.1111	31.6667	41.1111
				74.4444	48.8889	26.1111	65.5556
				57.7778	63.8889	22.2222	23.3333
				40	33.3333	2.22222	13.8889
				62.2222	15	24.4444	46.1111
				46.6667	23.8889	26.1111	31.1111
Table Analyzed	Contextual fear conditioning test_Re-analyzed_Percent freezing
Two-way ANOVA	Ordinary
Alpha	0.05
Source of Variation	% of total variation	P value	P value summary	Significant?
Row Factor	17.42	0.0151	*	Yes
Column Factor	55.58	<0.0001	****	Yes
ANOVA table	SS (Type III)	DF	MS	F (DFn, DFd)	P value
Row Factor	4972	9	552.5	F (9, 35) = 2.757	P=0.0151
Column Factor	15867	7	2267	F (7, 35) = 11.31	P<0.0001
Residual	7015	35	200.4
Data summary
Number of columns (Column Factor)	8
Number of rows (Row Factor)	10
Number of values	52
Number of families	1
Number of comparisons per family	28
Alpha	0.05
Tukey's multiple comparisons test	Mean Diff.	95.00% CI of diff.	Below threshold?	Summary	Adjusted P Value
WT+Saline vs. WT+AMN082	-1.852	-10.88 to 7.175	No	ns	0.645	A-B
WT+Saline vs. Fmr1KO+Saline	-1.111	-13.99 to 11.77	No	ns	0.9755	A-C
WT+Saline vs. Fmr1KO+AMN082	0.3704	-12.95 to 13.69	No	ns	>0.9999	A-D
WT+Saline vs. WT+Saline	-49.39	-101.4 to 2.631	No	ns	0.0553	A-E
WT+Saline vs. WT+AMN082	-30.39	-168.3 to 107.5	No	ns	0.5995	A-F
WT+Saline vs. Fmr1KO+Saline	-21.28	-94.68 to 52.12	No	ns	0.4294	A-G
WT+Saline vs. Fmr1KO+AMN082	-43.78	-153.9 to 66.36	No	ns	0.2673	A-H
WT+AMN082 vs. Fmr1KO+Saline	0.7407	-14.42 to 15.90	No	ns	0.9988	B-C
WT+AMN082 vs. Fmr1KO+AMN082	2.222	-8.432 to 12.88	No	ns	0.6346	B-D
WT+AMN082 vs. WT+Saline	-47.54	-101.3 to 6.270	No	ns	0.0635	B-E
WT+AMN082 vs. WT+AMN082	-28.54	-162.1 to 105.1	No	ns	0.6196	B-F
WT+AMN082 vs. Fmr1KO+Saline	-19.43	-97.47 to 58.62	No	ns	0.5224	B-G
WT+AMN082 vs. Fmr1KO+AMN082	-41.93	-149.0 to 65.13	No	ns	0.2738	B-H
Fmr1KO+Saline vs. Fmr1KO+AMN082	1.481	-5.955 to 8.918	No	ns	0.6633	C-D
Fmr1KO+Saline vs. WT+Saline	-48.28	-93.09 to -3.467	Yes	*	0.0433	C-E
Fmr1KO+Saline vs. WT+AMN082	-29.28	-158.6 to 100.0	No	ns	0.5824	C-F
Fmr1KO+Saline vs. Fmr1KO+Saline	-20.17	-100.5 to 60.21	No	ns	0.5174	C-G
Fmr1KO+Saline vs. Fmr1KO+AMN082	-42.67	-155.9 to 70.57	No	ns	0.2913	C-H
Fmr1KO+AMN082 vs. WT+Saline	-49.76	-97.35 to -2.164	Yes	*	0.0459	D-E
Fmr1KO+AMN082 vs. WT+AMN082	-30.76	-157.9 to 96.41	No	ns	0.5405	D-F
Fmr1KO+AMN082 vs. Fmr1KO+Saline	-21.65	-104.3 to 60.96	No	ns	0.4903	D-G
Fmr1KO+AMN082 vs. Fmr1KO+AMN082	-44.15	-154.4 to 66.07	No	ns	0.264	D-H
WT+Saline vs. WT+AMN082	19	-5.547 to 43.55	No	ns	0.1641	E-F
WT+Saline vs. Fmr1KO+Saline	28.11	8.005 to 48.22	Yes	**	0.0066	E-G
WT+Saline vs. Fmr1KO+AMN082	5.611	-18.59 to 29.81	No	ns	0.9797	E-H
WT+AMN082 vs. Fmr1KO+Saline	9.111	-24.88 to 43.10	No	ns	0.9573	F-G
WT+AMN082 vs. Fmr1KO+AMN082	-13.39	-49.52 to 22.74	No	ns	0.827	F-H
Fmr1KO+Saline vs. Fmr1KO+AMN082	-22.5	-44.26 to -0.7382	Yes	*	0.0418	G-H
