# Supplementary material for: mGluR7 allosteric modulator AMN082 corrects protein synthesis and pathological phenotypes in FXS
Source: EMBO Mol Med. 2024 Feb 19;16(3):5. doi: 10.1038/s44321-024-00038-w (PMC10940663; doi:10.1038/s44321-024-00038-w)
Supplement: Supplementary file 5 — Source Data Fig. 5 [file 44321_2024_38_MOESM5_ESM.zip › Figure 5 Source Data/5C/Figure 5C.xlsx]

## Sheet: Escape latency
	WT+Saline										WT+AMN082										Fmr1KO+Saline										Fmr1KO+AMN082
Day-1	166	216	257.333	221.667	84.3333	109.667	184	242			165.5	191	206.5	261	182.5	182.5	259	300			230	95.3333	300	204.667	103	243.333	226.667	300			117	226	300	178.333	246	300	215.667	300
Day-2	120.667	30.6667	156.333	57	167	129.667	43.6667	169.667			251	209	132.667	97.3333	75	153.667	153	187.667			124.333	35.6667	23.6667	203	119	170.333	300	204.333			116	67.3333	137.333	158.333	199.667	173	116	54.3333
Day-3	32	19	92.6667	112	42	22	24.3333	40.6667			31.3333	64	96.3333	116.333	27.3333	36.6667	38	31			197.667	88	48.6667	34.6667	225.667	94	127.667	254.333			14.6667	115.333	31.6667	30.3333	23.3333	76.3333	45.3333	18.3333
Day-4	24.6667	22.6667	35.6667	79.3333	48.6667	37.6667	9.33333	21.6667			28.6667	39.3333	32	31.3333	18	18	17	27.6667			212.333	22.3333	19.3333	26.3333	225.667	17.6667	23	221.667			10.3333	15.3333	18.3333	39.3333	33.6667	20.6667	22.6667	13.6667
Table Analyzed	ESCAPE LATENCY_wt_Fmr1ko_veh_AMN082_new
Two-way ANOVA	Ordinary
Alpha	0.05
Source of Variation	% of total variation	P value	P value summary	Significant?
Interaction	4.31	0.1925	ns	No
Row Factor	52.82	<0.0001	****	Yes
Column Factor	4.811	0.0039	**	Yes
ANOVA table	SS	DF	MS	F (DFn, DFd)	P value
Interaction	44221	9	4913	F (9, 112) = 1.409	P=0.1925
Row Factor	541882	3	180627	F (3, 112) = 51.81	P<0.0001
Column Factor	49355	3	16452	F (3, 112) = 4.719	P=0.0039
Residual	390491	112	3487
Data summary
Number of columns (Column Factor)	4
Number of rows (Row Factor)	4
Number of values	128
Compare cell means regardless of rows and columns
Number of families	1
Number of comparisons per family	120
Alpha	0.05
Šídák's multiple comparisons test	Mean Diff.	95.00% CI of diff.	Below threshold?	Summary	Adjusted P Value
Day-1:WT+Saline vs. Day-1:WT+AMN082	-33.37	-140.6 to 73.82	No	ns	>0.9999
Day-1:WT+Saline vs. Day-1:Fmr1KO+Saline	-27.75	-134.9 to 79.45	No	ns	>0.9999
Day-1:WT+Saline vs. Day-1:Fmr1KO+AMN082	-50.25	-157.4 to 56.95	No	ns	>0.9999
Day-1:WT+Saline vs. Day-2:WT+Saline	75.79	-31.41 to 183.0	No	ns	0.7526
Day-1:WT+Saline vs. Day-2:WT+AMN082	27.71	-79.49 to 134.9	No	ns	>0.9999
Day-1:WT+Saline vs. Day-2:Fmr1KO+Saline	37.58	-69.61 to 144.8	No	ns	>0.9999
Day-1:WT+Saline vs. Day-2:Fmr1KO+AMN082	57.38	-49.82 to 164.6	No	ns	0.9988
Day-1:WT+Saline vs. Day-3:WT+Saline	137	29.84 to 244.2	Yes	**	0.0011
Day-1:WT+Saline vs. Day-3:WT+AMN082	130	22.80 to 237.2	Yes	**	0.0029
Day-1:WT+Saline vs. Day-3:Fmr1KO+Saline	51.29	-55.91 to 158.5	No	ns	>0.9999
Day-1:WT+Saline vs. Day-3:Fmr1KO+AMN082	140.7	33.51 to 247.9	Yes	***	0.0007
Day-1:WT+Saline vs. Day-4:WT+Saline	150.2	42.97 to 257.4	Yes	***	0.0002
Day-1:WT+Saline vs. Day-4:WT+AMN082	158.6	51.43 to 265.8	Yes	****	<0.0001
Day-1:WT+Saline vs. Day-4:Fmr1KO+Saline	89.08	-18.11 to 196.3	No	ns	0.3157
Day-1:WT+Saline vs. Day-4:Fmr1KO+AMN082	163.4	56.18 to 270.6	Yes	****	<0.0001
Day-1:WT+AMN082 vs. Day-1:Fmr1KO+Saline	5.625	-101.6 to 112.8	No	ns	>0.9999
Day-1:WT+AMN082 vs. Day-1:Fmr1KO+AMN082	-16.88	-124.1 to 90.32	No	ns	>0.9999
Day-1:WT+AMN082 vs. Day-2:WT+Saline	109.2	1.970 to 216.4	Yes	*	0.0398
Day-1:WT+AMN082 vs. Day-2:WT+AMN082	61.08	-46.11 to 168.3	No	ns	0.9933
Day-1:WT+AMN082 vs. Day-2:Fmr1KO+Saline	70.96	-36.24 to 178.2	No	ns	0.8853
Day-1:WT+AMN082 vs. Day-2:Fmr1KO+AMN082	90.75	-16.45 to 197.9	No	ns	0.2731
Day-1:WT+AMN082 vs. Day-3:WT+Saline	170.4	63.22 to 277.6	Yes	****	<0.0001
Day-1:WT+AMN082 vs. Day-3:WT+AMN082	163.4	56.18 to 270.6	Yes	****	<0.0001
Day-1:WT+AMN082 vs. Day-3:Fmr1KO+Saline	84.67	-22.53 to 191.9	No	ns	0.4481
Day-1:WT+AMN082 vs. Day-3:Fmr1KO+AMN082	174.1	66.89 to 281.3	Yes	****	<0.0001
Day-1:WT+AMN082 vs. Day-4:WT+Saline	183.5	76.34 to 290.7	Yes	****	<0.0001
Day-1:WT+AMN082 vs. Day-4:WT+AMN082	192	84.80 to 299.2	Yes	****	<0.0001
Day-1:WT+AMN082 vs. Day-4:Fmr1KO+Saline	122.5	15.26 to 229.7	Yes	**	0.0078
Day-1:WT+AMN082 vs. Day-4:Fmr1KO+AMN082	196.8	89.55 to 303.9	Yes	****	<0.0001
Day-1:Fmr1KO+Saline vs. Day-1:Fmr1KO+AMN082	-22.5	-129.7 to 84.70	No	ns	>0.9999
Day-1:Fmr1KO+Saline vs. Day-2:WT+Saline	103.5	-3.655 to 210.7	No	ns	0.0754
Day-1:Fmr1KO+Saline vs. Day-2:WT+AMN082	55.46	-51.74 to 162.7	No	ns	0.9996
Day-1:Fmr1KO+Saline vs. Day-2:Fmr1KO+Saline	65.33	-41.86 to 172.5	No	ns	0.9705
Day-1:Fmr1KO+Saline vs. Day-2:Fmr1KO+AMN082	85.13	-22.07 to 192.3	No	ns	0.4332
Day-1:Fmr1KO+Saline vs. Day-3:WT+Saline	164.8	57.59 to 272.0	Yes	****	<0.0001
Day-1:Fmr1KO+Saline vs. Day-3:WT+AMN082	157.8	50.55 to 264.9	Yes	****	<0.0001
Day-1:Fmr1KO+Saline vs. Day-3:Fmr1KO+Saline	79.04	-28.16 to 186.2	No	ns	0.6426
Day-1:Fmr1KO+Saline vs. Day-3:Fmr1KO+AMN082	168.5	61.26 to 275.7	Yes	****	<0.0001
Day-1:Fmr1KO+Saline vs. Day-4:WT+Saline	177.9	70.72 to 285.1	Yes	****	<0.0001
Day-1:Fmr1KO+Saline vs. Day-4:WT+AMN082	186.4	79.18 to 293.6	Yes	****	<0.0001
Day-1:Fmr1KO+Saline vs. Day-4:Fmr1KO+Saline	116.8	9.636 to 224.0	Yes	*	0.0159
Day-1:Fmr1KO+Saline vs. Day-4:Fmr1KO+AMN082	191.1	83.93 to 298.3	Yes	****	<0.0001
Day-1:Fmr1KO+AMN082 vs. Day-2:WT+Saline	126	18.84 to 233.2	Yes	**	0.0049
Day-1:Fmr1KO+AMN082 vs. Day-2:WT+AMN082	77.96	-29.24 to 185.2	No	ns	0.6803
Day-1:Fmr1KO+AMN082 vs. Day-2:Fmr1KO+Saline	87.83	-19.36 to 195.0	No	ns	0.3504
Day-1:Fmr1KO+AMN082 vs. Day-2:Fmr1KO+AMN082	107.6	0.4279 to 214.8	Yes	*	0.0476
Day-1:Fmr1KO+AMN082 vs. Day-3:WT+Saline	187.3	80.09 to 294.5	Yes	****	<0.0001
Day-1:Fmr1KO+AMN082 vs. Day-3:WT+AMN082	180.3	73.05 to 287.4	Yes	****	<0.0001
Day-1:Fmr1KO+AMN082 vs. Day-3:Fmr1KO+Saline	101.5	-5.655 to 208.7	No	ns	0.0937
Day-1:Fmr1KO+AMN082 vs. Day-3:Fmr1KO+AMN082	191	83.76 to 298.2	Yes	****	<0.0001
Day-1:Fmr1KO+AMN082 vs. Day-4:WT+Saline	200.4	93.22 to 307.6	Yes	****	<0.0001
Day-1:Fmr1KO+AMN082 vs. Day-4:WT+AMN082	208.9	101.7 to 316.1	Yes	****	<0.0001
Day-1:Fmr1KO+AMN082 vs. Day-4:Fmr1KO+Saline	139.3	32.14 to 246.5	Yes	***	0.0008
Day-1:Fmr1KO+AMN082 vs. Day-4:Fmr1KO+AMN082	213.6	106.4 to 320.8	Yes	****	<0.0001
Day-2:WT+Saline vs. Day-2:WT+AMN082	-48.08	-155.3 to 59.11	No	ns	>0.9999
Day-2:WT+Saline vs. Day-2:Fmr1KO+Saline	-38.21	-145.4 to 68.99	No	ns	>0.9999
Day-2:WT+Saline vs. Day-2:Fmr1KO+AMN082	-18.42	-125.6 to 88.78	No	ns	>0.9999
Day-2:WT+Saline vs. Day-3:WT+Saline	61.25	-45.95 to 168.4	No	ns	0.9928
Day-2:WT+Saline vs. Day-3:WT+AMN082	54.21	-52.99 to 161.4	No	ns	0.9998
Day-2:WT+Saline vs. Day-3:Fmr1KO+Saline	-24.5	-131.7 to 82.70	No	ns	>0.9999
Day-2:WT+Saline vs. Day-3:Fmr1KO+AMN082	64.92	-42.28 to 172.1	No	ns	0.974
Day-2:WT+Saline vs. Day-4:WT+Saline	74.38	-32.82 to 181.6	No	ns	0.7963
Day-2:WT+Saline vs. Day-4:WT+AMN082	82.83	-24.36 to 190.0	No	ns	0.5097
Day-2:WT+Saline vs. Day-4:Fmr1KO+Saline	13.29	-93.91 to 120.5	No	ns	>0.9999
Day-2:WT+Saline vs. Day-4:Fmr1KO+AMN082	87.58	-19.61 to 194.8	No	ns	0.3577
Day-2:WT+AMN082 vs. Day-2:Fmr1KO+Saline	9.875	-97.32 to 117.1	No	ns	>0.9999
Day-2:WT+AMN082 vs. Day-2:Fmr1KO+AMN082	29.67	-77.53 to 136.9	No	ns	>0.9999
Day-2:WT+AMN082 vs. Day-3:WT+Saline	109.3	2.136 to 216.5	Yes	*	0.0391
Day-2:WT+AMN082 vs. Day-3:WT+AMN082	102.3	-4.905 to 209.5	No	ns	0.0864
Day-2:WT+AMN082 vs. Day-3:Fmr1KO+Saline	23.58	-83.61 to 130.8	No	ns	>0.9999
Day-2:WT+AMN082 vs. Day-3:Fmr1KO+AMN082	113	5.803 to 220.2	Yes	*	0.0253
Day-2:WT+AMN082 vs. Day-4:WT+Saline	122.5	15.26 to 229.7	Yes	**	0.0078
Day-2:WT+AMN082 vs. Day-4:WT+AMN082	130.9	23.72 to 238.1	Yes	**	0.0026
Day-2:WT+AMN082 vs. Day-4:Fmr1KO+Saline	61.38	-45.82 to 168.6	No	ns	0.9925
Day-2:WT+AMN082 vs. Day-4:Fmr1KO+AMN082	135.7	28.47 to 242.9	Yes	**	0.0014
Day-2:Fmr1KO+Saline vs. Day-2:Fmr1KO+AMN082	19.79	-87.41 to 127.0	No	ns	>0.9999
Day-2:Fmr1KO+Saline vs. Day-3:WT+Saline	99.46	-7.739 to 206.7	No	ns	0.117
Day-2:Fmr1KO+Saline vs. Day-3:WT+AMN082	92.42	-14.78 to 199.6	No	ns	0.2348
Day-2:Fmr1KO+Saline vs. Day-3:Fmr1KO+Saline	13.71	-93.49 to 120.9	No	ns	>0.9999
Day-2:Fmr1KO+Saline vs. Day-3:Fmr1KO+AMN082	103.1	-4.072 to 210.3	No	ns	0.0789
Day-2:Fmr1KO+Saline vs. Day-4:WT+Saline	112.6	5.386 to 219.8	Yes	*	0.0266
Day-2:Fmr1KO+Saline vs. Day-4:WT+AMN082	121	13.84 to 228.2	Yes	**	0.0094
Day-2:Fmr1KO+Saline vs. Day-4:Fmr1KO+Saline	51.5	-55.70 to 158.7	No	ns	>0.9999
Day-2:Fmr1KO+Saline vs. Day-4:Fmr1KO+AMN082	125.8	18.59 to 233.0	Yes	**	0.0051
Day-2:Fmr1KO+AMN082 vs. Day-3:WT+Saline	79.67	-27.53 to 186.9	No	ns	0.6207
Day-2:Fmr1KO+AMN082 vs. Day-3:WT+AMN082	72.63	-34.57 to 179.8	No	ns	0.8452
Day-2:Fmr1KO+AMN082 vs. Day-3:Fmr1KO+Saline	-6.083	-113.3 to 101.1	No	ns	>0.9999
Day-2:Fmr1KO+AMN082 vs. Day-3:Fmr1KO+AMN082	83.33	-23.86 to 190.5	No	ns	0.4926
Day-2:Fmr1KO+AMN082 vs. Day-4:WT+Saline	92.79	-14.41 to 200.0	No	ns	0.2267
Day-2:Fmr1KO+AMN082 vs. Day-4:WT+AMN082	101.2	-5.947 to 208.4	No	ns	0.0967
Day-2:Fmr1KO+AMN082 vs. Day-4:Fmr1KO+Saline	31.71	-75.49 to 138.9	No	ns	>0.9999
Day-2:Fmr1KO+AMN082 vs. Day-4:Fmr1KO+AMN082	106	-1.197 to 213.2	No	ns	0.0573
Day-3:WT+Saline vs. Day-3:WT+AMN082	-7.042	-114.2 to 100.2	No	ns	>0.9999
Day-3:WT+Saline vs. Day-3:Fmr1KO+Saline	-85.75	-192.9 to 21.45	No	ns	0.4132
Day-3:WT+Saline vs. Day-3:Fmr1KO+AMN082	3.667	-103.5 to 110.9	No	ns	>0.9999
Day-3:WT+Saline vs. Day-4:WT+Saline	13.12	-94.07 to 120.3	No	ns	>0.9999
Day-3:WT+Saline vs. Day-4:WT+AMN082	21.58	-85.61 to 128.8	No	ns	>0.9999
Day-3:WT+Saline vs. Day-4:Fmr1KO+Saline	-47.96	-155.2 to 59.24	No	ns	>0.9999
Day-3:WT+Saline vs. Day-4:Fmr1KO+AMN082	26.33	-80.86 to 133.5	No	ns	>0.9999
Day-3:WT+AMN082 vs. Day-3:Fmr1KO+Saline	-78.71	-185.9 to 28.49	No	ns	0.6543
Day-3:WT+AMN082 vs. Day-3:Fmr1KO+AMN082	10.71	-96.49 to 117.9	No	ns	>0.9999
Day-3:WT+AMN082 vs. Day-4:WT+Saline	20.17	-87.03 to 127.4	No	ns	>0.9999
Day-3:WT+AMN082 vs. Day-4:WT+AMN082	28.62	-78.57 to 135.8	No	ns	>0.9999
Day-3:WT+AMN082 vs. Day-4:Fmr1KO+Saline	-40.92	-148.1 to 66.28	No	ns	>0.9999
Day-3:WT+AMN082 vs. Day-4:Fmr1KO+AMN082	33.37	-73.82 to 140.6	No	ns	>0.9999
Day-3:Fmr1KO+Saline vs. Day-3:Fmr1KO+AMN082	89.42	-17.78 to 196.6	No	ns	0.3069
Day-3:Fmr1KO+Saline vs. Day-4:WT+Saline	98.88	-8.322 to 206.1	No	ns	0.1243
Day-3:Fmr1KO+Saline vs. Day-4:WT+AMN082	107.3	0.1362 to 214.5	Yes	*	0.0492
Day-3:Fmr1KO+Saline vs. Day-4:Fmr1KO+Saline	37.79	-69.41 to 145.0	No	ns	>0.9999
Day-3:Fmr1KO+Saline vs. Day-4:Fmr1KO+AMN082	112.1	4.886 to 219.3	Yes	*	0.0283
Day-3:Fmr1KO+AMN082 vs. Day-4:WT+Saline	9.458	-97.74 to 116.7	No	ns	>0.9999
Day-3:Fmr1KO+AMN082 vs. Day-4:WT+AMN082	17.92	-89.28 to 125.1	No	ns	>0.9999
Day-3:Fmr1KO+AMN082 vs. Day-4:Fmr1KO+Saline	-51.63	-158.8 to 55.57	No	ns	>0.9999
Day-3:Fmr1KO+AMN082 vs. Day-4:Fmr1KO+AMN082	22.67	-84.53 to 129.9	No	ns	>0.9999
Day-4:WT+Saline vs. Day-4:WT+AMN082	8.458	-98.74 to 115.7	No	ns	>0.9999
Day-4:WT+Saline vs. Day-4:Fmr1KO+Saline	-61.08	-168.3 to 46.11	No	ns	0.9933
Day-4:WT+Saline vs. Day-4:Fmr1KO+AMN082	13.21	-93.99 to 120.4	No	ns	>0.9999
Day-4:WT+AMN082 vs. Day-4:Fmr1KO+Saline	-69.54	-176.7 to 37.66	No	ns	0.914
Day-4:WT+AMN082 vs. Day-4:Fmr1KO+AMN082	4.75	-102.4 to 111.9	No	ns	>0.9999
Day-4:Fmr1KO+Saline vs. Day-4:Fmr1KO+AMN082	74.29	-32.91 to 181.5	No	ns	0.7988

## Sheet: Quadrant occupancy_Day5 probe t
Quadrant occupancy on day 5 probe trial
WT+saline	WT+AMN082	Fmr1ko+saline	Fmr1KO+AMN082
43	94	81	85
58	84	69	62
56	85	62	99
49	94	80	68
72	85	67	110
53	94	78	64
75	87	64	60
98	58	77	86
Table Analyzed	Quadrant occupancy Day-5 probe
Two-way ANOVA	Ordinary
Alpha	0.05
Source of Variation	% of total variation	P value	P value summary	Significant?
Row Factor	8.079	0.9093	ns	No
Column Factor	26.49	0.0629	ns	No
ANOVA table	SS (Type III)	DF	MS	F (DFn, DFd)	P value
Row Factor	664	7	94.85	F (7, 21) = 0.3704	P=0.9093
Column Factor	2177	3	725.6	F (3, 21) = 2.833	P=0.0629
Residual	5378	21	256.1
Data summary
Number of columns (Column Factor)	4
Number of rows (Row Factor)	8
Number of values	32
Compare column means (main column effect)
Number of families	1
Number of comparisons per family	6
Alpha	0.05
Šídák's multiple comparisons test	Mean Diff.	95.00% CI of diff.	Below threshold?	Summary	Adjusted P Value
WT+saline vs. WT+AMN082	-22.13	-45.35 to 1.101	No	ns	0.0676
WT+saline vs. Fmr1ko+saline	-9.25	-32.48 to 13.98	No	ns	0.8367
WT+saline vs. Fmr1KO+AMN082	-16.25	-39.48 to 6.976	No	ns	0.2884
WT+AMN082 vs. Fmr1ko+saline	12.88	-10.35 to 36.10	No	ns	0.5435
WT+AMN082 vs. Fmr1KO+AMN082	5.875	-17.35 to 29.10	No	ns	0.9781
Fmr1ko+saline vs. Fmr1KO+AMN082	-7	-30.23 to 16.23	No	ns	0.9493
Test details	Mean 1	Mean 2	Mean Diff.	SE of diff.	N1	N2	t	DF
WT+saline vs. WT+AMN082	63	85.13	-22.13	8.001	8	8	2.765	21
WT+saline vs. Fmr1ko+saline	63	72.25	-9.25	8.001	8	8	1.156	21
WT+saline vs. Fmr1KO+AMN082	63	79.25	-16.25	8.001	8	8	2.031	21
WT+AMN082 vs. Fmr1ko+saline	85.13	72.25	12.88	8.001	8	8	1.609	21
WT+AMN082 vs. Fmr1KO+AMN082	85.13	79.25	5.875	8.001	8	8	0.7342	21
Fmr1ko+saline vs. Fmr1KO+AMN082	72.25	79.25	-7	8.001	8	8	0.8748	21

## Sheet: Number of Errors
	WT+Saline										WT+AMN082										Fmr1KO+Saline										Fmr1KO+AMN082
Day-1	18.6667	15.3333	29.5	18.5	13.3333	11.6667	25	10			6	12	11.5	17.5	12.5	14.5	33	23.5			13.3333	13	15	24	12.6667	14.6667	20	16.3333			9.66667	18	23.6667	15.3333	16.6667	21	19.3333	23.3333
Day-2	5	1.66667	26	6.33333	27.6667	36.6667	7.66667	14			26.6667	18.3333	7.33333	16.6667	6	12.3333	18	17			6.66667	6	5	13.3333	8	7.33333	19.3333	5.66667			9	3	14.6667	13	13.6667	12	10.6667	1.66667
Day-3	6	4.33333	16.3333	14	6.66667	5	5	4			4	7.66667	7.66667	15.6667	2.66667	4	3	0.333333			7	14.3333	14.6667	5.33333	10	4	11.6667	18.6667			0.666667	2.33333	2.33333	3	2.66667	3	1.66667	4.66667
Day-4	5.33333	1	7.33333	6.66667	4.33333	8.66667	1	1.33333			3.66667	4.66667	2.66667	1.66667	1	1	1.33333	2.33333			3	5.33333	4	3.33333	8.66667	0.333333	1.66667	8.66667			1	1.66667	3.66667	3.33333	2	4	1.66667	1
Table Analyzed	No. of Errors_wt_Fmr1ko_veh_AMN082_new
Two-way ANOVA	Ordinary
Alpha	0.05
Source of Variation	% of total variation	P value	P value summary	Significant?
Interaction	6.357	0.0878	ns	No
Row Factor	46.15	<0.0001	****	Yes
Column Factor	2.051	0.1742	ns	No
ANOVA table	SS	DF	MS	F (DFn, DFd)	P value
Interaction	494.2	9	54.91	F (9, 112) = 1.741	P=0.0878
Row Factor	3587	3	1196	F (3, 112) = 37.92	P<0.0001
Column Factor	159.5	3	53.15	F (3, 112) = 1.685	P=0.1742
Residual	3532	112	31.54
Data summary
Number of columns (Column Factor)	4
Number of rows (Row Factor)	4
Number of values	128
Compare cell means regardless of rows and columns
Number of families	1
Number of comparisons per family	120
Alpha	0.05
Šídák's multiple comparisons test	Mean Diff.	95.00% CI of diff.	Below threshold?	Summary	Adjusted P Value
Day-1:WT+Saline vs. Day-1:WT+AMN082	1.437	-8.758 to 11.63	No	ns	>0.9999
Day-1:WT+Saline vs. Day-1:Fmr1KO+Saline	1.625	-8.570 to 11.82	No	ns	>0.9999
Day-1:WT+Saline vs. Day-1:Fmr1KO+AMN082	-0.625	-10.82 to 9.570	No	ns	>0.9999
Day-1:WT+Saline vs. Day-2:WT+Saline	2.125	-8.070 to 12.32	No	ns	>0.9999
Day-1:WT+Saline vs. Day-2:WT+AMN082	2.458	-7.737 to 12.65	No	ns	>0.9999
Day-1:WT+Saline vs. Day-2:Fmr1KO+Saline	8.833	-1.362 to 19.03	No	ns	0.2249
Day-1:WT+Saline vs. Day-2:Fmr1KO+AMN082	8.042	-2.153 to 18.24	No	ns	0.4517
Day-1:WT+Saline vs. Day-3:WT+Saline	10.08	-0.1117 to 20.28	No	ns	0.0571
Day-1:WT+Saline vs. Day-3:WT+AMN082	12.12	1.930 to 22.32	Yes	**	0.0041
Day-1:WT+Saline vs. Day-3:Fmr1KO+Saline	7.042	-3.153 to 17.24	No	ns	0.8062
Day-1:WT+Saline vs. Day-3:Fmr1KO+AMN082	15.21	5.013 to 25.40	Yes	****	<0.0001
Day-1:WT+Saline vs. Day-4:WT+Saline	13.29	3.097 to 23.49	Yes	***	0.0008
Day-1:WT+Saline vs. Day-4:WT+AMN082	15.46	5.263 to 25.65	Yes	****	<0.0001
Day-1:WT+Saline vs. Day-4:Fmr1KO+Saline	13.37	3.180 to 23.57	Yes	***	0.0007
Day-1:WT+Saline vs. Day-4:Fmr1KO+AMN082	15.46	5.263 to 25.65	Yes	****	<0.0001
Day-1:WT+AMN082 vs. Day-1:Fmr1KO+Saline	0.1875	-10.01 to 10.38	No	ns	>0.9999
Day-1:WT+AMN082 vs. Day-1:Fmr1KO+AMN082	-2.062	-12.26 to 8.133	No	ns	>0.9999
Day-1:WT+AMN082 vs. Day-2:WT+Saline	0.6875	-9.508 to 10.88	No	ns	>0.9999
Day-1:WT+AMN082 vs. Day-2:WT+AMN082	1.021	-9.174 to 11.22	No	ns	>0.9999
Day-1:WT+AMN082 vs. Day-2:Fmr1KO+Saline	7.396	-2.799 to 17.59	No	ns	0.687
Day-1:WT+AMN082 vs. Day-2:Fmr1KO+AMN082	6.604	-3.591 to 16.80	No	ns	0.9159
Day-1:WT+AMN082 vs. Day-3:WT+Saline	8.646	-1.549 to 18.84	No	ns	0.2693
Day-1:WT+AMN082 vs. Day-3:WT+AMN082	10.69	0.4924 to 20.88	Yes	*	0.0273
Day-1:WT+AMN082 vs. Day-3:Fmr1KO+Saline	5.604	-4.591 to 15.80	No	ns	0.9974
Day-1:WT+AMN082 vs. Day-3:Fmr1KO+AMN082	13.77	3.576 to 23.97	Yes	***	0.0004
Day-1:WT+AMN082 vs. Day-4:WT+Saline	11.85	1.659 to 22.05	Yes	**	0.0059
Day-1:WT+AMN082 vs. Day-4:WT+AMN082	14.02	3.826 to 24.22	Yes	***	0.0003
Day-1:WT+AMN082 vs. Day-4:Fmr1KO+Saline	11.94	1.742 to 22.13	Yes	**	0.0053
Day-1:WT+AMN082 vs. Day-4:Fmr1KO+AMN082	14.02	3.826 to 24.22	Yes	***	0.0003
Day-1:Fmr1KO+Saline vs. Day-1:Fmr1KO+AMN082	-2.25	-12.45 to 7.945	No	ns	>0.9999
Day-1:Fmr1KO+Saline vs. Day-2:WT+Saline	0.5	-9.695 to 10.70	No	ns	>0.9999
Day-1:Fmr1KO+Saline vs. Day-2:WT+AMN082	0.8333	-9.362 to 11.03	No	ns	>0.9999
Day-1:Fmr1KO+Saline vs. Day-2:Fmr1KO+Saline	7.208	-2.987 to 17.40	No	ns	0.7525
Day-1:Fmr1KO+Saline vs. Day-2:Fmr1KO+AMN082	6.417	-3.778 to 16.61	No	ns	0.947
Day-1:Fmr1KO+Saline vs. Day-3:WT+Saline	8.458	-1.737 to 18.65	No	ns	0.3197
Day-1:Fmr1KO+Saline vs. Day-3:WT+AMN082	10.5	0.3049 to 20.70	Yes	*	0.0345
Day-1:Fmr1KO+Saline vs. Day-3:Fmr1KO+Saline	5.417	-4.778 to 15.61	No	ns	0.999
Day-1:Fmr1KO+Saline vs. Day-3:Fmr1KO+AMN082	13.58	3.388 to 23.78	Yes	***	0.0005
Day-1:Fmr1KO+Saline vs. Day-4:WT+Saline	11.67	1.472 to 21.86	Yes	**	0.0076
Day-1:Fmr1KO+Saline vs. Day-4:WT+AMN082	13.83	3.638 to 24.03	Yes	***	0.0003
Day-1:Fmr1KO+Saline vs. Day-4:Fmr1KO+Saline	11.75	1.555 to 21.95	Yes	**	0.0068
Day-1:Fmr1KO+Saline vs. Day-4:Fmr1KO+AMN082	13.83	3.638 to 24.03	Yes	***	0.0003
Day-1:Fmr1KO+AMN082 vs. Day-2:WT+Saline	2.75	-7.445 to 12.95	No	ns	>0.9999
Day-1:Fmr1KO+AMN082 vs. Day-2:WT+AMN082	3.083	-7.112 to 13.28	No	ns	>0.9999
Day-1:Fmr1KO+AMN082 vs. Day-2:Fmr1KO+Saline	9.458	-0.7367 to 19.65	No	ns	0.117
Day-1:Fmr1KO+AMN082 vs. Day-2:Fmr1KO+AMN082	8.667	-1.528 to 18.86	No	ns	0.2641
Day-1:Fmr1KO+AMN082 vs. Day-3:WT+Saline	10.71	0.5133 to 20.90	Yes	*	0.0266
Day-1:Fmr1KO+AMN082 vs. Day-3:WT+AMN082	12.75	2.555 to 22.95	Yes	**	0.0017
Day-1:Fmr1KO+AMN082 vs. Day-3:Fmr1KO+Saline	7.667	-2.528 to 17.86	No	ns	0.5873
Day-1:Fmr1KO+AMN082 vs. Day-3:Fmr1KO+AMN082	15.83	5.638 to 26.03	Yes	****	<0.0001
Day-1:Fmr1KO+AMN082 vs. Day-4:WT+Saline	13.92	3.722 to 24.11	Yes	***	0.0003
Day-1:Fmr1KO+AMN082 vs. Day-4:WT+AMN082	16.08	5.888 to 26.28	Yes	****	<0.0001
Day-1:Fmr1KO+AMN082 vs. Day-4:Fmr1KO+Saline	14	3.805 to 24.20	Yes	***	0.0003
Day-1:Fmr1KO+AMN082 vs. Day-4:Fmr1KO+AMN082	16.08	5.888 to 26.28	Yes	****	<0.0001
Day-2:WT+Saline vs. Day-2:WT+AMN082	0.3333	-9.862 to 10.53	No	ns	>0.9999
Day-2:WT+Saline vs. Day-2:Fmr1KO+Saline	6.708	-3.487 to 16.90	No	ns	0.8944
Day-2:WT+Saline vs. Day-2:Fmr1KO+AMN082	5.917	-4.278 to 16.11	No	ns	0.9896
Day-2:WT+Saline vs. Day-3:WT+Saline	7.958	-2.237 to 18.15	No	ns	0.4809
Day-2:WT+Saline vs. Day-3:WT+AMN082	10	-0.1951 to 20.20	No	ns	0.0631
Day-2:WT+Saline vs. Day-3:Fmr1KO+Saline	4.917	-5.278 to 15.11	No	ns	>0.9999
Day-2:WT+Saline vs. Day-3:Fmr1KO+AMN082	13.08	2.888 to 23.28	Yes	**	0.0011
Day-2:WT+Saline vs. Day-4:WT+Saline	11.17	0.9716 to 21.36	Yes	*	0.0148
Day-2:WT+Saline vs. Day-4:WT+AMN082	13.33	3.138 to 23.53	Yes	***	0.0007
Day-2:WT+Saline vs. Day-4:Fmr1KO+Saline	11.25	1.055 to 21.45	Yes	*	0.0133
Day-2:WT+Saline vs. Day-4:Fmr1KO+AMN082	13.33	3.138 to 23.53	Yes	***	0.0007
Day-2:WT+AMN082 vs. Day-2:Fmr1KO+Saline	6.375	-3.820 to 16.57	No	ns	0.9526
Day-2:WT+AMN082 vs. Day-2:Fmr1KO+AMN082	5.583	-4.612 to 15.78	No	ns	0.9977
Day-2:WT+AMN082 vs. Day-3:WT+Saline	7.625	-2.570 to 17.82	No	ns	0.6028
Day-2:WT+AMN082 vs. Day-3:WT+AMN082	9.667	-0.5284 to 19.86	No	ns	0.0927
Day-2:WT+AMN082 vs. Day-3:Fmr1KO+Saline	4.583	-5.612 to 14.78	No	ns	>0.9999
Day-2:WT+AMN082 vs. Day-3:Fmr1KO+AMN082	12.75	2.555 to 22.95	Yes	**	0.0017
Day-2:WT+AMN082 vs. Day-4:WT+Saline	10.83	0.6383 to 21.03	Yes	*	0.0227
Day-2:WT+AMN082 vs. Day-4:WT+AMN082	13	2.805 to 23.20	Yes	**	0.0012
Day-2:WT+AMN082 vs. Day-4:Fmr1KO+Saline	10.92	0.7216 to 21.11	Yes	*	0.0204
Day-2:WT+AMN082 vs. Day-4:Fmr1KO+AMN082	13	2.805 to 23.20	Yes	**	0.0012
Day-2:Fmr1KO+Saline vs. Day-2:Fmr1KO+AMN082	-0.7917	-10.99 to 9.403	No	ns	>0.9999
Day-2:Fmr1KO+Saline vs. Day-3:WT+Saline	1.25	-8.945 to 11.45	No	ns	>0.9999
Day-2:Fmr1KO+Saline vs. Day-3:WT+AMN082	3.292	-6.903 to 13.49	No	ns	>0.9999
Day-2:Fmr1KO+Saline vs. Day-3:Fmr1KO+Saline	-1.792	-11.99 to 8.403	No	ns	>0.9999
Day-2:Fmr1KO+Saline vs. Day-3:Fmr1KO+AMN082	6.375	-3.820 to 16.57	No	ns	0.9526
Day-2:Fmr1KO+Saline vs. Day-4:WT+Saline	4.458	-5.737 to 14.65	No	ns	>0.9999
Day-2:Fmr1KO+Saline vs. Day-4:WT+AMN082	6.625	-3.570 to 16.82	No	ns	0.9118
Day-2:Fmr1KO+Saline vs. Day-4:Fmr1KO+Saline	4.542	-5.653 to 14.74	No	ns	>0.9999
Day-2:Fmr1KO+Saline vs. Day-4:Fmr1KO+AMN082	6.625	-3.570 to 16.82	No	ns	0.9118
Day-2:Fmr1KO+AMN082 vs. Day-3:WT+Saline	2.042	-8.153 to 12.24	No	ns	>0.9999
Day-2:Fmr1KO+AMN082 vs. Day-3:WT+AMN082	4.083	-6.112 to 14.28	No	ns	>0.9999
Day-2:Fmr1KO+AMN082 vs. Day-3:Fmr1KO+Saline	-1	-11.20 to 9.195	No	ns	>0.9999
Day-2:Fmr1KO+AMN082 vs. Day-3:Fmr1KO+AMN082	7.167	-3.028 to 17.36	No	ns	0.7664
Day-2:Fmr1KO+AMN082 vs. Day-4:WT+Saline	5.25	-4.945 to 15.45	No	ns	0.9996
Day-2:Fmr1KO+AMN082 vs. Day-4:WT+AMN082	7.417	-2.778 to 17.61	No	ns	0.6794
Day-2:Fmr1KO+AMN082 vs. Day-4:Fmr1KO+Saline	5.333	-4.862 to 15.53	No	ns	0.9994
Day-2:Fmr1KO+AMN082 vs. Day-4:Fmr1KO+AMN082	7.417	-2.778 to 17.61	No	ns	0.6794
Day-3:WT+Saline vs. Day-3:WT+AMN082	2.042	-8.153 to 12.24	No	ns	>0.9999
Day-3:WT+Saline vs. Day-3:Fmr1KO+Saline	-3.042	-13.24 to 7.153	No	ns	>0.9999
Day-3:WT+Saline vs. Day-3:Fmr1KO+AMN082	5.125	-5.070 to 15.32	No	ns	0.9998
Day-3:WT+Saline vs. Day-4:WT+Saline	3.208	-6.987 to 13.40	No	ns	>0.9999
Day-3:WT+Saline vs. Day-4:WT+AMN082	5.375	-4.820 to 15.57	No	ns	0.9992
Day-3:WT+Saline vs. Day-4:Fmr1KO+Saline	3.292	-6.903 to 13.49	No	ns	>0.9999
Day-3:WT+Saline vs. Day-4:Fmr1KO+AMN082	5.375	-4.820 to 15.57	No	ns	0.9992
Day-3:WT+AMN082 vs. Day-3:Fmr1KO+Saline	-5.083	-15.28 to 5.112	No	ns	0.9999
Day-3:WT+AMN082 vs. Day-3:Fmr1KO+AMN082	3.083	-7.112 to 13.28	No	ns	>0.9999
Day-3:WT+AMN082 vs. Day-4:WT+Saline	1.167	-9.028 to 11.36	No	ns	>0.9999
Day-3:WT+AMN082 vs. Day-4:WT+AMN082	3.333	-6.862 to 13.53	No	ns	>0.9999
Day-3:WT+AMN082 vs. Day-4:Fmr1KO+Saline	1.25	-8.945 to 11.45	No	ns	>0.9999
Day-3:WT+AMN082 vs. Day-4:Fmr1KO+AMN082	3.333	-6.862 to 13.53	No	ns	>0.9999
Day-3:Fmr1KO+Saline vs. Day-3:Fmr1KO+AMN082	8.167	-2.028 to 18.36	No	ns	0.4095
Day-3:Fmr1KO+Saline vs. Day-4:WT+Saline	6.25	-3.945 to 16.45	No	ns	0.967
Day-3:Fmr1KO+Saline vs. Day-4:WT+AMN082	8.417	-1.778 to 18.61	No	ns	0.3317
Day-3:Fmr1KO+Saline vs. Day-4:Fmr1KO+Saline	6.333	-3.862 to 16.53	No	ns	0.9578
Day-3:Fmr1KO+Saline vs. Day-4:Fmr1KO+AMN082	8.417	-1.778 to 18.61	No	ns	0.3317
Day-3:Fmr1KO+AMN082 vs. Day-4:WT+Saline	-1.917	-12.11 to 8.278	No	ns	>0.9999
Day-3:Fmr1KO+AMN082 vs. Day-4:WT+AMN082	0.25	-9.945 to 10.45	No	ns	>0.9999
Day-3:Fmr1KO+AMN082 vs. Day-4:Fmr1KO+Saline	-1.833	-12.03 to 8.362	No	ns	>0.9999
Day-3:Fmr1KO+AMN082 vs. Day-4:Fmr1KO+AMN082	0.25	-9.945 to 10.45	No	ns	>0.9999
Day-4:WT+Saline vs. Day-4:WT+AMN082	2.167	-8.028 to 12.36	No	ns	>0.9999
Day-4:WT+Saline vs. Day-4:Fmr1KO+Saline	0.08333	-10.11 to 10.28	No	ns	>0.9999
Day-4:WT+Saline vs. Day-4:Fmr1KO+AMN082	2.167	-8.028 to 12.36	No	ns	>0.9999
Day-4:WT+AMN082 vs. Day-4:Fmr1KO+Saline	-2.083	-12.28 to 8.112	No	ns	>0.9999
Day-4:WT+AMN082 vs. Day-4:Fmr1KO+AMN082	-4.125e-08	-10.20 to 10.20	No	ns	>0.9999
Day-4:Fmr1KO+Saline vs. Day-4:Fmr1KO+AMN082	2.083	-8.112 to 12.28	No	ns	>0.9999
