# Supplementary material for: mGluR7 allosteric modulator AMN082 corrects protein synthesis and pathological phenotypes in FXS
Source: EMBO Mol Med. 2024 Feb 19;16(3):5. doi: 10.1038/s44321-024-00038-w (PMC10940663; doi:10.1038/s44321-024-00038-w)
Supplement: Supplementary file 6 — Source Data Fig. EV1 [file 44321_2024_38_MOESM6_ESM.zip]

Archive with 2 entries (2 files):
- Figure EV1 Source Data/EV1.xlsx
- Figure EV1 Source Data/Western EV1.pdf
