# Supplementary material for: mGluR7 allosteric modulator AMN082 corrects protein synthesis and pathological phenotypes in FXS
Source: EMBO Mol Med. 2024 Feb 19;16(3):5. doi: 10.1038/s44321-024-00038-w (PMC10940663; doi:10.1038/s44321-024-00038-w)
Supplement: Supplementary file 6 — Source Data Fig. EV1 [file 44321_2024_38_MOESM6_ESM.zip › Figure EV1 Source Data/EV1.xlsx]

## Sheet: PCDH7
PCDH7 (Fold change)
WT+Saline	WT+AMN082	Fmr1KO+Saline	Fmr1KO+AMN082
1	0.558828	1.14537	0.704984
1	0.563447	1.53518	1.07708
1	0.484347	1.7596	0.587896
1	0.578596	1.56686	0.997057
Table Analyzed	PCDH7-re
Two-way ANOVA	Ordinary
Alpha	0.05
Source of Variation	% of total variation	P value	P value summary	Significant?
Row Factor	4.157	0.4175	ns	No
Column Factor	83.95	0.0002	***	Yes
ANOVA table	SS (Type III)	DF	MS	F (DFn, DFd)	P value
Row Factor	0.09499	3	0.03166	F (3, 9) = 1.048	P=0.4175
Column Factor	1.918	3	0.6395	F (3, 9) = 21.17	P=0.0002
Residual	0.2718	9	0.0302
Number of families	1
Number of comparisons per family	6
Alpha	0.05
Tukey's multiple comparisons test	Mean Diff.	95.00% CI of diff.	Below threshold?	Summary	Adjusted P Value
WT+Saline vs. WT+AMN082	0.4537	0.07005 to 0.8373	Yes	*	0.0213
WT+Saline vs. Fmr1KO+Saline	-0.5018	-0.8854 to -0.1181	Yes	*	0.012
WT+Saline vs. Fmr1KO+AMN082	0.1582	-0.2254 to 0.5419	No	ns	0.5922
WT+AMN082 vs. Fmr1KO+Saline	-0.9554	-1.339 to -0.5718	Yes	***	0.0001
WT+AMN082 vs. Fmr1KO+AMN082	-0.2954	-0.6791 to 0.08819	No	ns	0.1456
Fmr1KO+Saline vs. Fmr1KO+AMN082	0.66	0.2764 to 1.044	Yes	**	0.0021
